# Supplementary material for: Solar radiation model and optimization of asymmetric large-span externally insulated plastic greenhouses
Source: PLoS One. 2025 Jan 7;20(1):e0309734. doi: 10.1371/journal.pone.0309734 (PMC11706437; doi:10.1371/journal.pone.0309734)
Supplement: S1 Data — (ZIP) [file pone.0309734.s001.zip]

Archive with 43 entries (41 files):
- data/
- data/code/
- data/code/checkbound.m
- data/code/checkPopulationInitRange.m
- data/code/constrValidate.m
- data/code/createAnonymousFcn.m
- data/code/crossoverintermediate.m
- data/code/cv_gl_multi.m
- data/code/df31.m
- data/code/distanceAndSpread.m
- data/code/functionHandleOrCell.m
- data/code/functionHandleOrCellArray.m
- data/code/gacommon.m
- data/code/gadsplot.m
- data/code/gamultiobj.m
- data/code/gamultiobjConverged.m
- data/code/gamultiobjMakeState.m
- data/code/gamultiobjsolve.m
- data/code/gaoutput.m
- data/code/HV.m
- data/code/initialPopulationCheck.m
- data/code/isFcn.m
- data/code/isTrialFeasible.m
- data/code/main.m
- data/code/migrate.m
- data/code/nonlconfun.m
- data/code/nonNegScalar.m
- data/code/objAndConVectorizer.m
- data/code/positiveInteger.m
- data/code/positiveIntegerArray.m
- data/code/positiveScalar.m
- data/code/preProcessLinearConstr.m
- data/code/rankAndDistance.m
- data/code/realUnitScalar.m
- data/code/referencePoint.mat
- data/code/stepgamultiobj.m
- data/code/stringSet.m
- data/code/trimPopulation.m
- data/code/validate.m
- data/model verification.xlsx
- data/NSGAII.xlsx
- data/Parameter simulation.xlsx
- data/Shadow verification.xlsx
