# Supplementary material for: Solar radiation model and optimization of asymmetric large-span externally insulated plastic greenhouses
Source: PLoS One. 2025 Jan 7;20(1):e0309734. doi: 10.1371/journal.pone.0309734 (PMC11706437; doi:10.1371/journal.pone.0309734)
Supplement: S1 Data — (ZIP) [file pone.0309734.s001.zip › data/code/createAnonymousFcn.m]

function fcn_handle = createAnonymousFcn(fcn,FcnArgs)
%CREATEFUNCTIONHANDLE create an anonymous function handle
%
% fcn: A function handle 
% args: A cell array of extra arguments to user's objective/constraint
% function

%   Copyright 2011 The MathWorks, Inc.
%   Date: 2012/08/21 00:23:29 $

fcn_handle = @(x) fcn(x,FcnArgs{:});
