# Supplementary material for: Solar radiation model and optimization of asymmetric large-span externally insulated plastic greenhouses
Source: PLoS One. 2025 Jan 7;20(1):e0309734. doi: 10.1371/journal.pone.0309734 (PMC11706437; doi:10.1371/journal.pone.0309734)
Supplement: S1 Data — (ZIP) [file pone.0309734.s001.zip › data/code/crossoverintermediate.m]

function xoverKids  = crossoverintermediate(parents,options,GenomeLength,~,~,thisPopulation,ratio)

if nargin < 7 || isempty(ratio)
    ratio = ones(1,GenomeLength);
end

nKids = length(parents)/2;

linCon = options.LinearConstr;
constr = ~isequal(linCon.type,'unconstrained');

xoverKids = zeros(nKids,GenomeLength);

index = 1;

for i=1:nKids
    parent1 = thisPopulation(parents(index),:);
    index = index + 1;
    parent2 = thisPopulation(parents(index),:);
    index = index + 1;

    scale = ratio .* rand(1,length(ratio));

    xoverKids(i,:) = parent1 + scale .* (parent2 - parent1);
    if constr
        feasible = isTrialFeasible(xoverKids(i,:)',linCon.Aineq,linCon.bineq,linCon.Aeq, ...
                            linCon.beq,linCon.lb,linCon.ub,options.TolCon);
        if ~feasible 
            alpha = rand;
            xoverKids(i,:) = alpha*parent1 + (1-alpha)*parent2;
        end
    end
end
