# Supplementary material for: Solar radiation model and optimization of asymmetric large-span externally insulated plastic greenhouses
Source: PLoS One. 2025 Jan 7;20(1):e0309734. doi: 10.1371/journal.pone.0309734 (PMC11706437; doi:10.1371/journal.pone.0309734)
Supplement: S1 Data — (ZIP) [file pone.0309734.s001.zip › data/code/cv_gl_multi.m]

function f=cv_gl_multi(xv)%x2Îªxv(2),x3Îªxv(3),y2Îªxv(1)

%out±íÊ¾±äÁ¿·¶Î§ÄÚÄ¿±êº¯Êý»ý·Ö½á¹û
%ÓÅ»¯±äÁ¿Îªx2¡¢x3ºÍy2
%xv(1)=ceil(xv(1));
%xv(2)=ceil(xv(2));
if size(xv,1)>1
    xv(:,3)=ceil(xv(:,3));
else
    xv(3)=ceil(xv(:,3));
end

%%cumulative radiation
n=355;
gamma=0;
yo=0;
xomin=0;
smin=8;
smax=16;
dfDint = @(s,xo)df31(n,s,gamma,xv(2),xo,yo,xv(3),xv(1));
result1=integral2(dfDint,smin,smax,xomin,xv(3))*3600/(10^6);% %»ý·Öº¯Êý
f(1)=-1*result1;%gl,×î´óÎª¸ººÅ£¬Ä¬ÈÏÎª×îÐ¡
%Ìí¼Ó¶àÄ¿±êÎªf(3)ÒÀ´ÎÍùÏÂ
% mean radiation
   dfDint = @(s,xo)df31(n,s,gamma,xv(2),xo,yo,xv(3),xv(1));
   result2=integral2(dfDint,smin,smax,xomin,xv(3))*3600/(xv(3)*10^6); %»ý·Öº¯Êý
   f(2)=-1*result2;%gl,×î´óÎª¸ººÅ£¬Ä¬ÈÏÎª×îÐ¡

   %% CV
n=355;
smin=8;
smax=16;
gamma=0;
yo=0;
result3=[];
%xomin=0;
xos=0:1:xv(3)-1;%xv(3)È¡Õû
for i=1:length(xos)
    xo= xos(i);
    dfDint =@(s,xo)df31(n,s,gamma,xv(2),xo,yo,xv(3),xv(1));
    result3(i)=integral2(dfDint,smin,smax,xo,xo+1)*3600/10^6;
end
f(3)=(std(result3)./mean(result3))*100;%cv


end
