# Supplementary material for: Solar radiation model and optimization of asymmetric large-span externally insulated plastic greenhouses
Source: PLoS One. 2025 Jan 7;20(1):e0309734. doi: 10.1371/journal.pone.0309734 (PMC11706437; doi:10.1371/journal.pone.0309734)
Supplement: S1 Data — (ZIP) [file pone.0309734.s001.zip › data/code/df31.m]

function [out] = df31(n,s,gamma,x2,xo,yo,x3,y2)
% Å×ÎïÏß
delta=deg2rad(23.45*sin((360*(284+n)/365)*pi/180));% 1*1
phi=deg2rad(36.23);%µ¥Î»ÊÇ»¡¶È  % 1*1
gamma=deg2rad(gamma);   % 1*1
B=deg2rad(360*(n-81)/364);
e=deg2rad(9.87.*sin(2*B)-7.53.*cos(B)-1.5.*sin(B));
omega=deg2rad((e./60+s-12).*15-(120-117));
% omega=(s-12)*pi/12;%µ¥Î»ÊÇ¶È
CC=1;

if phi>=deg2rad(40)
    if  n>32 && n<120;P=0.69;elseif n>121 && n<212;P=0.66;elseif n>213 && n<304;P=0.71;else;P=0.77;
    end
elseif phi>=deg2rad(36) && phi<deg2rad(40)
    if  n>32 && n<120;P=0.63;elseif n>121 && n<212;P=0.61;elseif n>213 && n<304;P=0.68;else;P=0.73;
    end
elseif phi>=deg2rad(32)&& phi<deg2rad(36)
    if  n>32 && n<120;P=0.59;elseif n>121 && n<212;P=0.56;elseif n>213 && n<304;P=0.64;else;P=0.68;
    end
else
    if  n>32 && n<120;P=0.56;elseif n>121 && n<212;P=0.54;elseif n>213 && n<304;P=0.59;else;P=0.62;
    end
end
r=0.2;
x1=0;
y3=0;
%%
a1=(x1-y2)./(x1-x2).^2; %Å×ÎïÏß
%     y11=a1*(x-x2)^2+y2;
a2=(y3-y2)./(x3-x2).^2; %Å×ÎïÏß
%     y22=a2*(x-x2)^2+y2 ;
%%
h=asin(sin(delta)*sin(phi)+cos(delta)*cos(phi)*cos(omega));
A=asin(cos(delta)*sin(omega)./(cos(h)));
%  A=acos((sin(h).*sin(phi)-sin(delta))./(cos(h).*cos(phi)));
if h>deg2rad(30)
    m=1./sin(h);
else
    m=sqrt(1229+(614.*sin(h)).^2)-614.*sin(h);
end
l=@(x)sqrt(1+(2.*a1.*(x2-x)).^2);
y11=integral(l,0,x2);
l=@(x)sqrt(1+(2.*a2.*(x2-x)).^2);
y12=integral(l,x2,x3);
r1=sqrt(0.03^2+(y11-0.8/cos(27.*pi/180))*0.03/pi);
r2=sqrt(0.03^2+(y12-0.8/cos(8.*pi/180))*0.03/pi);
%%
[bb,aa]=size(xo);
beta = zeros(bb,aa);
for ii=1:bb
    for jj= 1:aa
        yR1=(tan(h(ii,jj)).*(xo(ii,jj)-x2+0.7)+(y2-0.3+r1).*cos(A(ii,jj)-gamma))./cos(A(ii,jj)-gamma)+r1.*sqrt(1+(tan(h(ii,jj))./cos(A(ii,jj)-gamma)).^2);
        yR2=(tan(h(ii,jj)).*(xo(ii,jj)-x2-0.7)+(y2-0.11+r2).*cos(A(ii,jj)-gamma))./cos(A(ii,jj)-gamma)-r2.*sqrt(1+(tan(h(ii,jj))./cos(A(ii,jj)-gamma)).^2);
        P2=-(r1.*sqrt(1+tan(h(ii,jj)./cos(A(ii,jj)-gamma)).^2)+y2-0.3+r1-tan(h(ii,jj)).*(x2-0.7))./(tan(h(ii,jj)).*cos(A(ii,jj)-gamma)); % yR1ÓëxÖá½»µã
        P1=(r2.*sqrt(1+tan(h(ii,jj)./cos(A(ii,jj)-gamma)).^2)-(y2-0.15+r2-tan(h(ii,jj)).*(x2+0.7)))./(tan(h(ii,jj)).*cos(A(ii,jj)-gamma)); % yR2ÓëxÖá½»µã
        if xo(ii,jj)>=x2-(y2-yo).*cos(A(ii,jj)-gamma)/tan(h(ii,jj))
            %      syms x y22 z
            %      x=xo+(y22-yo)*cosd(A(ii,jj)-gamma)/tand(h);
            %      z= a2*(x-x2)^2+y2-y22;
            %      y =double(solve(z,y22));
            k=cos(A(ii,jj)-gamma)./tan(h(ii,jj));
            y(1)=(2.*a2.*k^2.*yo - (4.*a2.*k^2.*yo - 4.*a2.*k^2.*y2 + 4.*a2.*k.*x2 - 4.*a2.*k.*xo(ii,jj) + 1)^(1/2) + 2.*a2.*k.*x2 - 2.*a2.*k.*xo(ii,jj) + 1)/(2.*a2.*k^2);
            y(2)=((4.*a2.*k^2.*yo - 4.*a2.*k^2.*y2 + 4.*a2.*k.*x2 - 4.*a2.*k.*xo(ii,jj) + 1)^(1/2) + 2.*a2.*k^2.*yo + 2.*a2.*k.*x2 - 2.*a2.*k.*xo(ii,jj) + 1)/(2.*a2.*k^2);
            y=y(find(y>=-1e-6));
            %      if y>=-1e-6 && y<0
            %          y=0;
            %         end
            for y_iter=1:length(y)
                if y(y_iter)>=-1e-6 && y(y_iter)<0
                    y(y_iter)=0;
                end
            end
            if length(y)>=2
                y=max(y);
            end
            x(ii,jj)=xo(ii,jj)+(y-yo).*cos(A(ii,jj)-gamma)./tan(h(ii,jj));
            beta(ii,jj)=atan(2.*a2.*(x2-x(ii,jj)));
            if xo(ii,jj)>=x2 %Âí³ÐÎ°
                taud(ii,jj)=(pi-atan((y2-yo)./(xo(ii,jj)-x2)))./pi;
            else
                taud(ii,jj)=atan((y2-yo)./(x2-xo(ii,jj)))./pi;
            end
             taudd(ii,jj)=0.9.*exp(-0.05.*(sqrt((x(ii,jj)-xo(ii,jj))^2+(y-yo)^2)));
        else
            %         syms x y11 z
            %         x=xo+(y11-yo)*cosd(A(ii,jj)-gamma)/tand(h);
            %         z =a1*(x-x2)^2+y2 -y11;
            %         y = double(solve(z,y11));
            k=cos(A(ii,jj)-gamma)/tan(h(ii,jj));
            y(1)=(2.*a1.*k^2.*yo - (4.*a1.*k^2.*yo - 4.*a1.*k^2.*y2 + 4.*a1.*k.*x2 -4.*a1.*k.*xo(ii,jj) + 1)^(1/2) + 2.*a1.*k.*x2 - 2.*a1.*k.*xo(ii,jj) + 1)/(2.*a1.*k^2);
            y(2)=((4.*a1.*k^2.*yo - 4.*a1.*k^2.*y2 - 4.*a1.*k.*x2 - 4.*a1.*k.*xo(ii,jj) + 1)^(1/2) + 2.*a1.*k^2.*yo + 2.*a1.*k.*x2 - 2.*a1.*k.*xo(ii,jj) + 1)/(2.*a1.*k^2);
            y=y(find(y>=-1e-6));
            for y_iter=1:length(y)
                if y(y_iter)>=-1e-6 && y(y_iter)<0
                    y(y_iter)=0;
                end
            end
            if length(y)>=2
                y=max(y);
            end
            x(ii,jj)=xo(ii,jj)+(y-yo).*cos(A(ii,jj)-gamma)./tan(h(ii,jj));
            beta(ii,jj)=atan(2.*a1.*(x(ii,jj)-x2));
            taud(ii,jj)=atan((y2-yo)./(x2-xo(ii,jj)))./pi;
        end
    end
end
%% ÊÒÍâ
Ib=1367.*(1+0.033.*cos(360.*(n-2)./365.*pi/180)).*(P.^m).*sin(h);
Ib1=1367.*(1+0.033.*cos(360.*(n-2)./365.*pi/180)).*(P.^m).*sin(h).*(1-CC/10);
Id=1367.*(1+0.033.*cos(360.*(n-2)./365.*pi/180)).*sin(h).*(1-(P.^m))./(2-2.8.*log(P));
if  n>32 && n<=120
    Id1=(1.02+0.012.*CC-0.0084.*(CC.^2)).*(Id+Ib)-Ib1;%´º
elseif n>=121&& n<=212
    Id1=(1.0+0.033.*CC-0.0106.*(CC.^2)).*(Id+Ib)-Ib1;%ÏÄ
elseif n>=213 && n<=304
    Id1=(1.0+0.03.*CC-0.0108.*(CC.^2)).*(Id+Ib)-Ib1; %Çï
else
    Id1=(1.06+0.003.*CC-0.0086.*(CC.^2)).*(Id+Ib)-Ib1;%¶¬
end
I1=Ib1+Id1;
%% ÊÒÄÚ
theta=acos(cos(beta).*sin(h)+sin(beta).*cos(h).*cos(A-gamma));
%  Ibn=Ib1.*((sign(cos(theta))+1)./2)./sin(h)
if  cos(theta)>0
    Ibn=Ib1.*cos(theta)./sin(h);
else
    Ibn=0;
end
Idn=Id1.*((1+cos(beta))./2);
Ir=(Ib1+Id1).*r.*(1-cos(beta))./2;
taub=0.9.*(1-0.93.^(90-abs(theta)*180/pi)).*(1-theta*180/pi./1000);%Ðíºì¾ü
taud1=0.85.*(1-0.93.^(90*180/pi)).*(1-0.1).*(1-0.1).*(1-0.08);
Iben=Ibn.*taub.*sin(h);
Iden=(Idn+Ir).*taud.*taud1+Idn.*taub.*sin(h);%(exp(taud)./exp(1)) 0.65 (1-0.5.*(1-cos(beta)))
Ien=Iben+Iden;

%% Í¶Ó°
if  yo<= yR1 && yo>= yR2
    jg=1;
    Ien=Iden;
else
    jg=2;
    Ien;
end

if  n>30 && n<300
    if  yo<= yR1 && yo>= yR2;jg=1;Ien=Iden;
    else;jg=2;Ien;
    end
    if   P2<0&&P1<=0;S=0; 
    elseif P2<0 && P1>0; S=P1/x3;
    else; S=(P1-P2)/x3;
    end
else
    if  yo>= yR2;jg=1;Ien=Iden;
    else;jg=2;Ien;
    end
    if   P2<0&&P1<=0;S=0;
    else; S=P1/x3;
   end  
end


 out=Ien;
