# Supplementary material for: Solar radiation model and optimization of asymmetric large-span externally insulated plastic greenhouses
Source: PLoS One. 2025 Jan 7;20(1):e0309734. doi: 10.1371/journal.pone.0309734 (PMC11706437; doi:10.1371/journal.pone.0309734)
Supplement: S1 Data — (ZIP) [file pone.0309734.s001.zip › data/code/functionHandleOrCell.m]

function [handle,args] = functionHandleOrCell(property,value)
%functionHandleOrCell A function Handle or a cell array starting with a function
%handle.

%   Copyright 2007-2011 The MathWorks, Inc.

[handle,args] = isFcn(value);

if ~isempty(handle)
    return
elseif strcmp(property,'NonconFcn')
    error(message('globaloptim:functionHandleOrCell:needFunctionHandleConstr'));
else
    error(message('globaloptim:functionHandleOrCell:needFunctionHandle', property));
end
