# Supplementary material for: Solar radiation model and optimization of asymmetric large-span externally insulated plastic greenhouses
Source: PLoS One. 2025 Jan 7;20(1):e0309734. doi: 10.1371/journal.pone.0309734 (PMC11706437; doi:10.1371/journal.pone.0309734)
Supplement: S1 Data — (ZIP) [file pone.0309734.s001.zip › data/code/gadsplot.m]

function state = gadsplot(options,optimvalues,flag,fname)
%GADSPLOT Helper function that manages the plot functions.
%   STOP = GADSPLOT(options,optimvalues,flag,fname) runs
%   each of the plot functions.
%
%   This function is private to simulanneal, patternsearch, ga, gamultiobj.

%   Copyright 2006-2020 The MathWorks, Inc.

persistent plotState plotDrawNowLast

% Set the state output in case we exit early
if strncmpi(fname,'genetic',7)
    state = optimvalues;
else
    state = false;
end

% Stop now if there are no PlotFcns
if isempty(options.PlotFcns)
    return;
end

solver = matlab.lang.makeValidName(fname);
gadsSolverState = [solver,'State'];

% Different for GA and other solvers
if strcmpi(fname,'genetic algorithm')
    currentIter = optimvalues.Generation;
elseif any(strcmpi(fname, {'multistart', 'globalsearch'}))
    % Note that there are no spaces in the fname for MultiStart and
    % GlobalSearch, as this is how these solvers are referred to in the
    % product documentation.
    currentIter = optimvalues.localrunindex;
    % GlobalSearch and MultiStart do not support PlotInterval and
    % PlotFcnsArgs. Set them to sensible defaults.
    options.PlotInterval = 1;
    options.PlotFcnsArgs = repmat({{}}, 1, length(options.PlotFcns));
elseif strcmpi(fname, 'particleswarm')
    currentIter = optimvalues.iteration;
    % particleswarm does not support PlotInterval and
    % PlotFcnsArgs. Set them to sensible defaults.
    options.PlotInterval = 1;
    options.PlotFcnsArgs = repmat({{}}, 1, length(options.PlotFcns));
else
    currentIter = optimvalues.iteration;
end

if ~strcmpi(flag, 'done') && (rem(currentIter,options.PlotInterval) ~=0)
    return;
end

functions = options.PlotFcns;
functions = removeDup(functions);
fcnargs = options.PlotFcnsArgs;
fig = findobj(0,'Type','figure','Name',fname);

if any(strcmpi(flag,{'interrupt','done'})) && isempty(fig)
    return;
end

% It is always safe to reset the state of the solver state when plots are
% called with 'init' flag.
if strcmpi(flag,'init')
    setappdata(0,gadsSolverState,'')
end

% Check if 'stop' was requested before coming to this plot function driver
if strcmpi('stop',getappdata(0,gadsSolverState))
    state = interruptHandler(state,fname,fig,gadsSolverState);
    return;
end

% Called with 'init' flag or the figure is not present
if (strcmp(flag,'init') || isempty(fig)) && ...
        ~strcmp(flag,'interrupt')
    
    if isempty(fig)
        fig = figure('visible','off');
        try
            position =  plotState.(solver).position;
        catch
            position =  [];
        end
        if ~isempty(position) && ~strcmpi(get(fig,'WindowStyle'),'docked')
            set(fig,'Position',position);
        end
    end
    set(0,'CurrentFigure',fig);
    clf;
    set(fig,'numbertitle','off','name',fname, 'userdata',[]);
    % Initialize the persistent variables
    plotState.(solver) = struct(); plotDrawNowLast = tic;
    axhandle = [];
    [plotNames, args, plotNo, isNew] = updatelist([], [], [], ...
        functions, fcnargs, fig, 'init');
    
    pObj = uicontrol('string','Pause', ...
        'Position',[60 5 50 20],'callback',{@buttonPauseContinue,gadsSolverState});
    uicontrol('string','Stop', ...
        'Position',[2 5 50 20],'callback',{@buttonStop,pObj,gadsSolverState});
    set(fig,'CloseRequestFcn',{@beforeClose,gadsSolverState});
    setappdata(0,gadsSolverState,'')
    set(gcf,'visible','on')
    shg
else
    plotNo =  plotState.(solver).plotNo;
    plotNames =  plotState.(solver).plotNames;
    args =  plotState.(solver).args;
    isNew =  plotState.(solver).isNew;
    axhandle =  plotState.(solver).axhandle;
end
% Determine the layout size in the figure
[rows, cols] = plotLayout(functions);

% Set the current figure to fig
set(0,'CurrentFigure',fig);

if change_runtime(functions,plotNames)
    [plotNames, args, plotNo, isNew] = updatelist(plotNames, plotNo, axhandle, ...
        functions, fcnargs, fig, '');
    figure(fig);
end

if all(isNew)
    mouseaction([],[],[],[],'init');
end

% Call each plot function
for i = 1:length(plotNames)
    axhandle(i) = subplot(rows,cols,plotNo(i));
    if isNew(i)
        cmenu(i) = uicontextmenu;
        set(axhandle(i),'UIContextMenu', cmenu(i));
        % Provide a uicontext menu item to open the axes in a new figure
        % window
        cmenuCallback = {@mouseaction,axhandle(i),plotNames{i},'add'};
        uimenu(cmenu(i),'Label', 'Open this plot in a new window', 'Callback', cmenuCallback);
        % Do not delete the axis (which is the default settings)
        set(axhandle(i),'NextPlot','replacechildren','Tag',func2str(plotNames{i}));
        [state,optimvalues] = callOnePlotFcn(fname,plotNames{i},state,options.OutputPlotFcnOptions,optimvalues,'init',args{i}{:});
        isNew(i)= false;
        % If in the middle of itertions, call with the regular 'flag' too.
        if ~strcmpi(flag,'init')
            [state,optimvalues] = callOnePlotFcn(fname,plotNames{i},state,options.OutputPlotFcnOptions,optimvalues,flag,args{i}{:});
        end
    else
        [state,optimvalues] = callOnePlotFcn(fname,plotNames{i},state,options.OutputPlotFcnOptions,optimvalues,flag,args{i}{:});
    end
end

% Call plot functions whose UIContextMenu has been called
state = gadsplotagain(fname,plotNames,args,options.OutputPlotFcnOptions,optimvalues,state,flag);

if strcmpi(flag,'done') % reset the closerequest function
    set(fig,'CloseRequestFcn','closereq');
    cleanupButtons(fig);
    if isappdata(0,gadsSolverState)
        rmappdata(0,gadsSolverState);
    end
end

% Call drawnow at most 1/30 seconds later
if toc(plotDrawNowLast) > 1/30
    drawnow
    plotDrawNowLast = tic;
end
plotState.(solver).plotNo = plotNo;
plotState.(solver).plotNames = plotNames;
plotState.(solver).args = args;
plotState.(solver).isNew = isNew;
plotState.(solver).axhandle = axhandle;

% Check if the figure is still alive or 'stop' is requested
if isempty(fig) || strcmpi('stop',getappdata(0,gadsSolverState))
    state = interruptHandler(state,fname,fig,gadsSolverState);
else
    % Remember the position
    plotState.(solver).position = get(fig,'Position');
end

%-------------------------------------------------------
%CALLONEPLOTFCN Calls a plot function
%-------------------------------------------------------
function [state,optimvalues] = callOnePlotFcn(fname,plotfcn,state,varargin)
%
optimvalues = varargin{2};
switch lower(strtrim(fname))
    case {'paretosearch','pattern search','multistart','globalsearch','particleswarm'}
        state = plotfcn(varargin{2:end}) || state;
    case {'simulated annealing'}
        state = plotfcn(varargin{1:end}) || state;
    case 'genetic algorithm'
        optimvalues = plotfcn(varargin{1:end});
        state = optimvalues;
end
%-------------------------------------------------------
%UPDATELIST updates the function list and plot numbers
%-------------------------------------------------------
function [plotNames, fcnArgs, plotNo, isNew] = updatelist(plotNames,plotNo,axhandle,functions,args,fig,flag)

if strcmpi(flag,'init')
    plotNames = functions;
    plotNo   = 1:length(functions);
    isNew = true(length(plotNames),1);
    fcnArgs = args;
    return;
end

% Determine the layout size in the figure
[rows, cols] = plotLayout(functions);
% Wwhat was the layout size before
[rows1, cols1] = plotLayout(plotNames);

set(0,'CurrentFigure',fig);
fcnArgs = cell(1,length(plotNames));
isNew = false(length(plotNames),1);
to_delete = false(length(plotNames),1);
%Check if any of plotNames is not in functions;remove such entries
for i = 1:length(plotNames)
    [found, index] = foundfunc(plotNames{i},functions);
    if ~found
        delete_this = subplot(rows1,cols1,plotNo(i));
        delete(delete_this);
        to_delete(i) = true;
    else
        fcnArgs(i) = args(index(1));
    end
end
%delete the plot names which are not in functions
plotNames(to_delete) = []; plotNo(to_delete) = [];
isNew(to_delete) = []; fcnArgs(to_delete) = [];
axhandle(to_delete) = [];

%Now, add all new entries of functions in plotNames
for i = 1:length(functions)
    found = foundfunc(functions{i},plotNames);
    if ~found
        plotNames(end+1) = functions(i);
        fcnArgs(end+1) = args(i);
        isNew(end+1) = true;
        plotNo(end+1) = 0;
        axhandle(end+1) = 0;
    end
end

%Determine the plot numbers
if rows1 == rows && cols1 == cols
    %Binary search and replacement
    for i = 1:length(plotNames)
        if plotNo(i) == 0
            for j = 1:rows*cols
                if ~any(j == plotNo)
                    plotNo(i) = j;
                end
            end
        end
    end
elseif rows1 > rows || cols1 > cols
    %find position of all existing axes and shift them
    for i = 1:length(plotNames)
        if plotNo(i) ~=0
            myaxis = axhandle(i);
            plotNo(i) = i;
        else
            plotNo(i) = i;
            myaxis = subplot(rows,cols,plotNo(i));
        end
        subplot(rows,cols,plotNo(i),myaxis);
    end
elseif rows1 < rows || cols1 < cols
    for i = 1:length(plotNames)
        if plotNo(i) ~=0
            myaxis = axhandle(i);
            plotNo(i) = i;
        else
            plotNo(i) = i;
            myaxis = subplot(rows,cols,plotNo(i));
        end
        subplot(rows,cols,plotNo(i),myaxis);
    end
    
end

%-----------------------------------------------------------
%CHANGE_RUNTIME return a boolean if two cell arrays are same or not
%-----------------------------------------------------------
function bool = change_runtime(functions,plotNames)
bool = false;
for i = 1:length(functions)
    if ~foundfunc(functions{i},plotNames)
        bool = true;
    end
end

for i = 1:length(plotNames)
    if ~foundfunc(plotNames{i},functions)
        bool = true;
    end
end

%-----------------------------------------------------------
%REMOVEDUP remove the duplicate entries in a cell array of function handle
%-----------------------------------------------------------
function functions = removeDup(functions)
i = 1;
while i <= length(functions)
    [found,index] = foundfunc(functions{i},functions);
    if found
        functions(index(1:end-1)) = [];
    end
    i = i+1;
end

%-------------------------------------------------------------------------
%FOUNDFUNC Finds if STR is in FUNCNAMES, returns a boolean and index
%-------------------------------------------------------------------------
function [bool,index] = foundfunc(str,funcNames)

bool = false;
index = 0;
for i = 1:length(funcNames)
    if strcmpi(func2str(str),func2str(funcNames{i}))
        bool = true;
        if nargout > 1
            index(end+1) = i;
        end
    end
end
index(1) = [];
%-----------------------------------------------------------
% STOP callback
%-----------------------------------------------------------
function buttonStop(~,~,pObj,gadsSolverState)
% Determine the length of stack. If length is one then we don't need to
% perform the callback action
callStack = dbstack;
if length(callStack) == 1
    return;
end
setappdata(0,gadsSolverState,'stop');
% Make sure that Pause button have 'Pause' string
if ~isempty(pObj)
    set(pObj,'String','Pause');
end


%-----------------------------------------------------------
% PAUSE/CONTINUE button callback
%-----------------------------------------------------------
function buttonPauseContinue(hObj,~,gadsSolverState)
% Determine the length of stack. If length is one then we don't need to
% perform the callback action
callStack = dbstack;
if length(callStack) == 1
    return;
end
if isempty(getappdata(0,gadsSolverState))
    setappdata(0,gadsSolverState,'pause');
    set(hObj,'String','Resume');
    % Wait for hObj to change its String property
    waitfor(hObj,'String');
    if isempty(findobj(0,'Type','uicontrol','string','Pause')) % Figure is deleted
        setappdata(0,gadsSolverState,'');
    end
else
    setappdata(0,gadsSolverState,'');
    set(hObj,'String','Pause');
end

%-----------------------------------------------------------
%UICONTEXTMENU Callback maintain a list of all the plots that need to be
%plotted twice
%-----------------------------------------------------------
function [done, func] = mouseaction(~,~,axes_handle,Name,what)
persistent list
done = false;
func = [];
% Determine the length of stack. If length is one then need to open a new
% figure with axes copied from the current object
callStack = dbstack;
if length(callStack) ==1 % The solver has stopped
    % "Name" is guaranteed to be a function handle here, so we can call
    % func2str to get the function name for the figure window.
    newFigName = func2str(Name);
    fig = findobj(0,'type','figure','name',newFigName);
    if isempty(fig) % Create a new figure
        fig = figure('numbertitle','off','name',newFigName);
    end
    set(0,'CurrentFigure',fig); clf;
    % Get the position of new axes (to be created)
    tempaxis = axes('visible','off');
    axisPosition = get(tempaxis,'Position');
    delete(tempaxis);
    % Copy the axes to the new figure
    parent = get(axes_handle,'parent');
    copiedPlot = copyobj(axes_handle,parent);
    set(copiedPlot,'parent',fig,'position',axisPosition);
    figure(fig);
    return;
end
% Switch case to maintain the list of functions that need to be called
% twice (when 'add' or 'remove' is called
switch lower(what)
    case 'length'
        if ~isempty(list)
            done = true;
        else
            done = false;
        end
    case 'init'
        list = [];
        done = false;
    case 'add'
        if isempty(list)
            list{1} = Name;
        elseif ~foundfunc(Name,list)
            list{end+1} = Name;
            done = true;
        end
    case 'remove'
        if ~isempty(list)
            [found,index] = foundfunc(Name,list);
            if found
                list(index) = [];
                done = true;
            end
        end
end
func = list;
%-----------------------------------------------------------
%GAPLOTAGAIN plots all the functions whose ButtondownFcn has been
%called.
%-----------------------------------------------------------
function state = gadsplotagain(solverName,plotNames,args,options,optimvalues,state,flag)

[foundAny, func] = mouseaction([],[],[],[],'length');
if ~foundAny
    return;
else
    to_delete = false(1,length(func));
    fcnArgs = cell(1,length(func));
    for i = 1:length(func)
        [found, index] = foundfunc(func{i},plotNames);
        if ~found
            to_delete(i) = true;
        else
            fcnArgs(i) = args(index(1));
        end
    end
    % Delete the plot names which are not in functions
    func(to_delete) = [];  fcnArgs(to_delete) = [];
end

% call each plot function
for i = 1:length(func)
    fname = func2str(func{i});
    fig = findobj(0,'type','figure','name',fname);
    % Called with 'init' flag or the figure is not present
    if isempty(fig)
        fig = figure;
        set(fig,'numbertitle','off','name',fname, ...
            'userdata',[]);
        handle = figure(fig);
        set(gca,'NextPlot','replacechildren');
        [state,optimvalues] = callOnePlotFcn(solverName,func{i},state,options,optimvalues,'init',fcnArgs{i}{:});
        set(handle,'DeleteFcn',{@mouseaction,[],plotNames{i},'remove'});
    end
    set(0,'CurrentFigure',fig);
    [state,optimvalues] = callOnePlotFcn(solverName,func{i},state,options,optimvalues,flag,fcnArgs{i}{:});
    set(gcf,'DeleteFcn',{@mouseaction,[],func{i},'remove'});
end
%-----------------------------------------------------------
%BEFORECLOSE CloseRequestFcn for main figure window
%-----------------------------------------------------------
function beforeClose(obj,~,gadsSolverState)
% Determine the length of stack. If length is one then we don't
% need a question dialog; we simply delete the obj (close the figure)
callStack = dbstack;
if length(callStack) == 1
    delete(obj)
    return;
end
msg = sprintf('%s\n%s','YES will stop the solver (if running) and close the figure.',...
    'NO will cancel this request.');
handle = questdlg(msg,'Close dialog', 'YES','NO','NO');
switch handle
    case 'YES'
        delete(obj)
        setappdata(0,gadsSolverState,'stop');
    case 'NO'
        return;
    otherwise
        return;
end

%-------------------------------------------------------------------------
function [rows, cols] = plotLayout(functions)
% Determine the layout size in the figure
rows  = ceil(sqrt(length(functions)));
cols  = ceil(length(functions)/rows);
% Special rule when we have three functions.
if length(functions) == 3
    rows = 3;
    cols = 1;
end

%-------------------------------------------------------------------------
function state = interruptHandler(state,fname,fig,gadsSolverState)

% Different for GA and other solvers
if strcmpi(fname,'genetic algorithm')
    state.StopFlag = 'stop requested from plot function.';
else
    state = true;
end
setappdata(0,gadsSolverState,'');

% Remove buttons
cleanupButtons(fig);

%-------------------------------------------------------------------------
function cleanupButtons(fig)
% Remove buttons - either the solve is over or the plot window is being
% closed. Therefore, there is no way the buttons can be useful from here on
% out. Mostly, this removes the buttons from lingering in the plot after
% the solve is done where someone may interpret them as if the solver is
% still running.
btns = fig.Children.findobj('Type','UIControl');
for k = 1:numel(btns)
    btns(k).Visible = matlab.lang.OnOffSwitchState.off;
end
