# Supplementary material for: Solar radiation model and optimization of asymmetric large-span externally insulated plastic greenhouses
Source: PLoS One. 2025 Jan 7;20(1):e0309734. doi: 10.1371/journal.pone.0309734 (PMC11706437; doi:10.1371/journal.pone.0309734)
Supplement: S1 Data — (ZIP) [file pone.0309734.s001.zip › data/code/isTrialFeasible.m]

function [feasible,maxconstraint] = isTrialFeasible(X,Aineq,bineq,Aeq,beq,lb,ub,tol)
%isTrialFeasible Checks if X is feasible w.r.t. linear constraints.
% This function computes the largest violation of any linear constraint
% (for a single point or a population). If this is less than the given
% tolerance (tol), the point(s) are feasible.
% 	

%   Copyright 2003-2018 The MathWorks, Inc.


argub = isfinite(ub);
arglb = isfinite(lb);
haveIneqs = ~isempty(bineq);
haveEqs = ~isempty(beq);
nvar = max([numel(ub),numel(lb),size(Aineq,2),size(Aeq,2)]);

if iscolumn(X) && nvar > 1 % column vector
    X = X.';
end

maxconstraint = zeros(size(X,1),1);

% Upper bounds
if ~isempty(argub) && any(argub)
    ub = ub(:).';
    maxconstraint = max(X(:,argub) - ub(argub),[],2);
end
% Lower bounds
if any(arglb) && ~isempty(arglb)
    lb = lb(:).';
    maxconstraint = max([lb(arglb) - X(:,arglb), maxconstraint],[],2);
end

% Inequality constraints
if haveIneqs
    bineq = bineq(:).';
    maxconstraint = max([X*Aineq.' - bineq, maxconstraint],[],2);
end

% Equality constraints
if haveEqs
    beq = beq(:).';
    maxconstraint = max([abs(X*Aeq.' - beq), maxconstraint],[],2);
end

feasible = (maxconstraint <= tol);

end
