# Supplementary material for: Solar radiation model and optimization of asymmetric large-span externally insulated plastic greenhouses
Source: PLoS One. 2025 Jan 7;20(1):e0309734. doi: 10.1371/journal.pone.0309734 (PMC11706437; doi:10.1371/journal.pone.0309734)
Supplement: S1 Data — (ZIP) [file pone.0309734.s001.zip › data/code/main.m]

clear
clc
close all
fitnessfun=@cv_gl_multi;
nonlcon=@nonlconfun; %ÉèÖÃ·ÇÏßÐÔÔ¼Êøº¯Êý¾ä±ú
nvars=3;
lb=[4,4,16];ub=[8,9,20];%Çó½â±äÁ¿µÄÉÏÏÂ½ç£¬ÒÀ´ÎÎªxv(1),xv(2),xv(3)¸ß¶È ±±²É¹â ¿ç¶È
A=[];b=[];
Aeq=[];beq=[];
options=gaoptimset('ParetoFraction',0.3,'PopulationSize',120,'Generations',200,'StallGenLimit',200,'TolFun',1e-100,'PlotFcns',@gaplotpareto);
[x,fval,exitFlag,output,population,scores,hvHistory]=gamultiobj(fitnessfun,nvars,A,b,Aeq,beq,lb,ub,nonlcon,options);
%hv_pic
mean_hv=mean(hvHistory);
std_hv=std(hvHistory);
iterations = 0:10:options.Generations; 
iterations(1)=1;
figure;
hold on
% plot(1:options.Generations, hvHistory, 'r-', 'LineWidth', 1.5,'MarkerFaceColor','r');
% plot(iterations, hvHistory(iterations), 'ro', 'MarkerFaceColor', 'r', 'MarkerSize', 4);  
plot(iterations, hvHistory(iterations), 'ro-', 'LineWidth', 1.5,'MarkerFaceColor','r','MarkerSize', 4);
xlabel('µü´ú´ÎÊý');
ylabel('HV');
xlim([0 options.Generations]);
grid on;
legend('NSGA-II', 'Location', 'best');
hold off;


 x(:,3) = ceil(x(:,3));%È¡ÕûÊý
figure;
plot3(-fval(:,1),-fval(:,2),fval(:,3),'pr')
xlabel('µØÃæÈÕ·øÉäÀÛ»ýÁ¿ MJ','FontSize',16,'FontWeight','bold')
ylabel('µ¥Î» MJ/m^2','FontSize',16,'FontWeight','bold')%µØÃæÔÂÆ½¾ù·øÉäÀÛ»ýÁ¿ MJ/m^2  Í¸¹âÂÊ%
zlabel('±äÒìÏµÊý %','FontSize',16,'FontWeight','bold')
title('Pareto ×îÓÅ±ß½çÍ¼','FontSize',16,'FontWeight','bold')
grid on
