# Supplementary material for: Solar radiation model and optimization of asymmetric large-span externally insulated plastic greenhouses
Source: PLoS One. 2025 Jan 7;20(1):e0309734. doi: 10.1371/journal.pone.0309734 (PMC11706437; doi:10.1371/journal.pone.0309734)
Supplement: S1 Data — (ZIP) [file pone.0309734.s001.zip › data/code/nonlconfun.m]

function[c,ceq]=nonlconfun(xv) %±àÐ´·ÇÏßÐÔÔ¼Êøº¯Êý
n1=355;
s1=10;
omega1=(12-s1)*15*pi/180;%µ¥Î»ÊÇ»¡¶È % 14*14
omega2=0;
delta1=deg2rad(23.45*sin((360*(284+n1)/365)*pi/180));% 1*1
phi1=deg2rad(36.23);%µ¥Î»ÊÇ»¡¶È  % 1*1
H2=0.2;
H3=0.2;
L3=0.7;L5=0.8;
h1=asin(sin(delta1)*sin(phi1)+cos(delta1)*cos(phi1)*cos(omega1));
h12=asin(sin(delta1)*sin(phi1)+cos(delta1)*cos(phi1)*cos(omega2));
A1=asin(cos(delta1)*sin(omega1)./(cos(h1)));
A12=asin(cos(delta1)*sin(omega2)./(cos(h12)));
n2=281;
delta2=deg2rad(23.45*sin((360*(284+n2)/365)*pi/180));
h2=asin(sin(delta2)*sin(phi1)+cos(delta2)*cos(phi1)*cos(omega2));
A2=asin(cos(delta2)*sin(omega2)/cos(h2));
alpha=asin(sin(pi./2-deg2rad(43)-h1)/cos(A1));
L21=(xv(3)*tan(alpha)*cos(A2)+L5*tan(h2)-L3*tan(h2)-(H2+H3)*cos(A2))/(tan(h2)+tan(alpha)*cos(A2));
L22=(xv(3)*tan(alpha)*cos(A12)+L5*tan(h12)-L3*tan(h12)-(H2+H3)*cos(A12))/(tan(h12)+tan(alpha)*cos(A12));
H1=((xv(3)*tan(h2)-L5*tan(h2)+L3*tan(h2)+H2+H3))*tan(alpha)/(tan(h2)+tan(alpha));
H12=((xv(3)*tan(h12)-L5*tan(h12)+L3*tan(h12)+H2+H3))*tan(alpha)/(tan(h12)+tan(alpha));
c(1,1)=xv(2)-L22;
c(2,1)=L21-xv(2);
c(3,1)=xv(1)-H1;
c(4,1)=H12-xv(1);
ceq=[];
%1<=x2<=11,16<=x3<=24,4<=y2<=8,x2<(x3/2)Âú×ãÔ¼ÊøÌõ¼þ
% c(1,1)=1-xv(2);
% c(2,1)=xv(2)-11;
% c(3,1)=16-xv(3);
% c(4,1)=xv(3)-24;
% c(5,1)=4-xv(1);
% c(6,1)=xv(1)-8;

end
