# Supplementary material for: Solar radiation model and optimization of asymmetric large-span externally insulated plastic greenhouses
Source: PLoS One. 2025 Jan 7;20(1):e0309734. doi: 10.1371/journal.pone.0309734 (PMC11706437; doi:10.1371/journal.pone.0309734)
Supplement: S1 Data — (ZIP) [file pone.0309734.s001.zip › data/code/positiveIntegerArray.m]

function positiveIntegerArray(property,value)
%positiveIntegerArray positive integer array

%   Copyright 2007-2009 The MathWorks, Inc.

allValid = true;
for i = 1:numel(value)
    valid =  isreal(value(i)) && value(i) == floor(value(i)) && value(i) > 0;
    allValid = allValid && valid;
end
if(~valid)
    error(message('globaloptim:positiveIntegerArray:notPosIntegerArray', property));
end
