# Supplementary material for: Solar radiation model and optimization of asymmetric large-span externally insulated plastic greenhouses
Source: PLoS One. 2025 Jan 7;20(1):e0309734. doi: 10.1371/journal.pone.0309734 (PMC11706437; doi:10.1371/journal.pone.0309734)
Supplement: S1 Data — (ZIP) [file pone.0309734.s001.zip › data/code/positiveScalar.m]

function positiveScalar(property,value)
%positiveScalar any positive scalar

%   Copyright 2007-2009 The MathWorks, Inc.

valid =  isreal(value) && isscalar(value) && (value > 0);
if(~valid)
    error(message('globaloptim:positiveScalar:notPosScalar', property));
end
