# Supplementary material for: Solar radiation model and optimization of asymmetric large-span externally insulated plastic greenhouses
Source: PLoS One. 2025 Jan 7;20(1):e0309734. doi: 10.1371/journal.pone.0309734 (PMC11706437; doi:10.1371/journal.pone.0309734)
Supplement: S1 Data — (ZIP) [file pone.0309734.s001.zip › data/code/stringSet.m]

function stringSet(property,value,validStrs)
%stringSet Check that a given string is one of a valid set of strings.

%   Copyright 2007-2015 The MathWorks, Inc.

if ~ischar(value) || ~any(strcmpi(value,validStrs))
    error(message('globaloptim:stringSet:notCorrectChoice', ...
        'OPTIONS',property,strjoin(validStrs,', ') ));
end
