# Supplementary material for: Solar radiation model and optimization of asymmetric large-span externally insulated plastic greenhouses
Source: PLoS One. 2025 Jan 7;20(1):e0309734. doi: 10.1371/journal.pone.0309734 (PMC11706437; doi:10.1371/journal.pone.0309734)
Supplement: S1 Data — (ZIP) [file pone.0309734.s001.zip › data/model verification.xlsx]

## Sheet: measured data
2021-06-21 05:00:00	0		2021-09-23 05:00:00	0		2021-12-21 05:00:00	0
2021-06-21 05:15:00	0		2021-09-23 05:15:00	0		2021-12-21 05:15:00	0
2021-06-21 05:30:00	5		2021-09-23 05:30:00	0		2021-12-21 05:30:00	0
2021-06-21 05:45:00	37		2021-09-23 05:45:00	0		2021-12-21 05:45:00	0
2021-06-21 06:00:00	43		2021-09-23 06:00:00	0		2021-12-21 06:00:00	0
2021-06-21 06:15:00	37		2021-09-23 06:15:00	2		2021-12-21 06:15:00	0
2021-06-21 06:30:00	88		2021-09-23 06:30:00	8		2021-12-21 06:30:00	0
2021-06-21 06:45:00	94		2021-09-23 06:45:00	17		2021-12-21 06:45:00	0
2021-06-21 07:00:00	70		2021-09-23 07:00:00	31		2021-12-21 07:00:00	0
2021-06-21 07:15:00	164		2021-09-23 07:15:00	82		2021-12-21 07:15:00	0
2021-06-21 07:30:00	152		2021-09-23 07:30:00	113		2021-12-21 07:30:00	0
2021-06-21 07:45:00	135		2021-09-23 07:45:00	155		2021-12-21 07:45:00	0
2021-06-21 08:00:00	184		2021-09-23 08:00:00	193		2021-12-21 08:00:00	0
2021-06-21 08:15:00	211		2021-09-23 08:15:00	237		2021-12-21 08:15:00	0
2021-06-21 08:30:00	478		2021-09-23 08:30:00	272		2021-12-21 08:30:00	0
2021-06-21 08:45:00	307		2021-09-23 08:45:00	337		2021-12-21 08:45:00	0
2021-06-21 09:00:00	240		2021-09-23 09:00:00	387		2021-12-21 09:00:00	0
2021-06-21 09:15:00	219		2021-09-23 09:15:00	381		2021-12-21 09:15:00	196
2021-06-21 09:30:00	722		2021-09-23 09:30:00	572		2021-12-21 09:30:00	231
2021-06-21 09:45:00	417		2021-09-23 09:45:00	638		2021-12-21 09:45:00	229
2021-06-21 10:00:00	531		2021-09-23 10:00:00	560		2021-12-21 10:00:00	276
2021-06-21 10:15:00	595		2021-09-23 10:15:00	601		2021-12-21 10:15:00	370
2021-06-21 10:30:00	816		2021-09-23 10:30:00	649		2021-12-21 10:30:00	346
2021-06-21 10:45:00	693		2021-09-23 10:45:00	743		2021-12-21 10:45:00	323
2021-06-21 11:00:00	816		2021-09-23 11:00:00	589		2021-12-21 11:00:00	443
2021-06-21 11:15:00	904		2021-09-23 11:15:00	763		2021-12-21 11:15:00	432
2021-06-21 11:30:00	837		2021-09-23 11:30:00	732		2021-12-21 11:30:00	417
2021-06-21 11:45:00	773		2021-09-23 11:45:00	790		2021-12-21 11:45:00	390
2021-06-21 12:00:00	873		2021-09-23 12:00:00	478		2021-12-21 12:00:00	366
2021-06-21 12:15:00	904		2021-09-23 12:15:00	814		2021-12-21 12:15:00	411
2021-06-21 12:30:00	937		2021-09-23 12:30:00	755		2021-12-21 12:30:00	428
2021-06-21 12:45:00	611		2021-09-23 12:45:00	769		2021-12-21 12:45:00	437
2021-06-21 13:00:00	867		2021-09-23 13:00:00	755		2021-12-21 13:00:00	380
2021-06-21 13:15:00	855		2021-09-23 13:15:00	779		2021-12-21 13:15:00	337
2021-06-21 13:30:00	826		2021-09-23 13:30:00	743		2021-12-21 13:30:00	364
2021-06-21 13:45:00	652		2021-09-23 13:45:00	472		2021-12-21 13:45:00	282
2021-06-21 14:00:00	796		2021-09-23 14:00:00	575		2021-12-21 14:00:00	325
2021-06-21 14:15:00	820		2021-09-23 14:15:00	632		2021-12-21 14:15:00	264
2021-06-21 14:30:00	554		2021-09-23 14:30:00	287		2021-12-21 14:30:00	217
2021-06-21 14:45:00	687		2021-09-23 14:45:00	423		2021-12-21 14:45:00	254
2021-06-21 15:00:00	581		2021-09-23 15:00:00	317		2021-12-21 15:00:00	211
2021-06-21 15:15:00	349		2021-09-23 15:15:00	452		2021-12-21 15:15:00	190
2021-06-21 15:30:00	334		2021-09-23 15:30:00	317		2021-12-21 15:30:00	135
2021-06-21 15:45:00	293		2021-09-23 15:45:00	293		2021-12-21 15:45:00	103
2021-06-21 16:00:00	360		2021-09-23 16:00:00	290		2021-12-21 16:00:00	63.6364
2021-06-21 16:15:00	146		2021-09-23 16:15:00	131		2021-12-21 16:15:00	58
2021-06-21 16:30:00	125		2021-09-23 16:30:00	82		2021-12-21 16:30:00	17
2021-06-21 16:45:00	113		2021-09-23 16:45:00	64		2021-12-21 16:45:00	0
2021-06-21 17:00:00	117		2021-09-23 17:00:00	47		2021-12-21 17:00:00	0
2021-06-21 17:15:00	117		2021-09-23 17:15:00	35		2021-12-21 17:15:00	0
2021-06-21 17:30:00	88		2021-09-23 17:30:00	11		2021-12-21 17:30:00	0
2021-06-21 17:45:00	72		2021-09-23 17:45:00	0		2021-12-21 17:45:00	0
2021-06-21 18:00:00	43		2021-09-23 18:00:00	0		2021-12-21 18:00:00	0
2021-06-21 18:15:00	29		2021-09-23 18:15:00	0		2021-12-21 18:15:00	0
2021-06-21 18:30:00	17		2021-09-23 18:30:00	0		2021-12-21 18:30:00	0
2021-06-21 18:45:00	5		2021-09-23 18:45:00	0		2021-12-21 18:45:00	0
2021-06-21 19:00:00	0		2021-09-23 19:00:00	0		2021-12-21 19:00:00	0

## Sheet: Envelope method verification
2021-06-21	South measured value	South simulated value		2021-09-23	South measured value	South simulated value			2021-12-21		South measured value	South simulated value
05:00:00	0	0.409315		05:00:00	0	0.40932	05:00:00	0	0	05:00:00	0	0
05:30:00	5	22.9104		05:30:00	5	22.9104	05:30:00	0	0	05:30:00	0	0
06:00:00	43	52.4828		06:00:00	43	52.4828	06:00:00	2	0.00718	06:00:00	0	0
06:30:00	94	91.4395		06:30:00	94	91.4395	06:30:00	17	29.4627	06:30:00	0	0
07:00:00	164	141.398		07:00:00	164	141.398	07:00:00	82	59.3588	07:00:00	0	0
07:30:00	152	202.902		07:30:00	152	202.902	07:30:00	155	103.107	07:30:00	0	0
08:00:00	211	274.944		08:00:00	211	274.944	08:00:00	237	166.764	08:00:00	0	32.2146
08:30:00	478	355.286		08:30:00	478	355.286	08:30:00	337	249.344	08:30:00	0	71.6234
09:00:00	419	453.421		09:00:00	419	453.421	09:00:00	387	345.318	09:00:00	196	125.066
09:30:00	722	560.106		09:30:00	722	560.106	09:30:00	638	447.619	09:30:00	231	188.635
10:00:00	595	663.378		10:00:00	595	663.378	10:00:00	601	548.273	10:00:00	370	256.015
10:30:00	816	756.028		10:30:00	816	756.028	10:30:00	743	639.728	10:30:00	346	320.427
11:00:00	904	831.372		11:00:00	904	831.372	11:00:00	763	715.304	11:00:00	443	375.523
11:30:00	837	883.931		11:30:00	837	883.931	11:30:00	790	769.615	11:30:00	390	415.904
12:00:00	904	911.23		12:00:00	904	911.23	12:00:00	814	798.807	12:00:00	428	437.194
12:30:00	937	914.172		12:30:00	937	914.172	12:30:00	769	796.994	12:30:00	437	437.621
13:00:00	867	891.881		13:00:00	867	891.881	13:00:00	779	760.511	13:00:00	364	416.764
13:30:00	826	843.494		13:30:00	826	843.494	13:30:00	743	699.388	13:30:00	325	376.13
14:00:00	820	771.384		14:00:00	820	771.384	14:00:00	632	618.026	14:00:00	264	320.048
14:30:00	687	680.761		14:30:00	687	680.761	14:30:00	423	522.236	14:30:00	254	253.944
15:00:00	581	578.05		15:00:00	581	578.049	15:00:00	452	419.029	15:00:00	190	184.302
15:30:00	334	470.25		15:30:00	334	470.25	15:30:00	317	316.127	15:30:00	103	118.251
16:00:00	360	372.121		16:00:00	360	372.121	16:00:00	290	221.532	16:00:00	58	62.9308
16:30:00	216	290.313		16:30:00	216	290.313	16:30:00	82	141.901	16:30:00	0	23.7378
17:00:00	117	215.115		17:00:00	117	215.115	17:00:00	47	82.0768	17:00:00	0	0
17:30:00	88	148.938		17:30:00	88	148.938	17:30:00	11	41.584	17:30:00	0	0
18:00:00	43	93.7326		18:00:00	43	93.7326	18:00:00	0	12.345	18:00:00	0	0
18:30:00	17	50.6863		18:30:00	17	50.6863	18:30:00	0	0	18:30:00	0	0
19:00:00	0	20.039		19:00:00	0	20.039	19:00:00	0	0	19:00:00	0	0
