# Supplementary material for: Solar radiation model and optimization of asymmetric large-span externally insulated plastic greenhouses
Source: PLoS One. 2025 Jan 7;20(1):e0309734. doi: 10.1371/journal.pone.0309734 (PMC11706437; doi:10.1371/journal.pone.0309734)
Supplement: S1 Data — (ZIP) [file pone.0309734.s001.zip › data/NSGAII.xlsx]

## Sheet: HV
	1	2	3	4	5	6	7	8	9	10	11	12	13	14	15	16	17	18	19	20	21	22	23	24	25	26	27	28	29	30	31	32	33	34	35	36	37	38	39	40	41	42	43	44	45	46	47	48	49
HV	0.00418413	0.443647	0.446242	0.455638	0.455643	0.459322	0.459368	0.45942	0.459518	0.462374	0.462544	0.46288	0.465614	0.469781	0.472499	0.472504	0.472485	0.476097	0.476151	0.476098	0.476103	0.476121	0.476125	0.476141	0.476146	0.476172	0.476135	0.47619	0.47619	0.47619	0.476192	0.476202	0.476309	0.47631	0.476309	0.476307	0.476299	0.476302	0.476304	0.476304	0.4763	0.476271	0.476269	0.476271	0.476271	0.476281	0.476282	0.476282	0.476285
[truncated: 151 more columns]

## Sheet: Pareto solution
Height	North lighting roof projection length	Span	Cumulative radiation	mean radiation	CV
6.9729	8.98112	20	142.409	7.12047	11.6171	A
6.96204	7.33941	20	139.174	6.95869	11.2184
6.62846	8.5131	19	135.285	7.12026	11.6131
6.28358	7.23817	18	126.621	7.03451	11.4014
6.62733	8.28217	19	134.844	7.09706	11.5649
6.62473	7.17282	19	132.687	6.98353	11.269
6.27937	6.61692	18	125.379	6.96547	11.2128
6.97271	6.74273	20	138.08	6.90401	10.9841
6.9658	7.84714	20	140.194	7.00968	11.3629
6.629	6.55611	19	131.508	6.92149	11.0429
6.28546	7.48363	18	127.108	7.06157	11.4644
6.96892	7.65578	20	139.844	6.99218	11.2988
6.97158	7.44053	20	139.442	6.97212	11.226	C
6.62524	7.57593	19	133.476	7.02507	11.3896
6.97146	8.67768	20	141.83	7.09152	11.5561
6.62038	7.35533	19	133.011	7.0006	11.3385
6.62531	6.64001	19	131.646	6.92875	11.0837
6.2849	6.86663	18	125.908	6.99489	11.2821
6.62597	6.92355	19	132.208	6.95831	11.1829
6.97173	7.93671	20	140.411	7.02057	11.3714
6.28027	6.52258	18	125.2	6.95556	11.1763
6.62774	8.00089	19	134.313	7.06912	11.4958
6.97199	8.11429	20	140.757	7.03786	11.4183
6.62616	6.12588	19	130.642	6.87589	10.8795
6.9699	6.54941	20	137.68	6.88398	10.9173
6.62276	6.27457	19	130.909	6.88995	10.9488
6.96024	7.70589	20	139.877	6.99387	11.3371
6.97278	6.26856	20	137.149	6.85746	10.7985	B
6.62336	8.06628	19	134.406	7.07398	11.5258
6.97222	8.73297	20	141.94	7.09702	11.566
6.28536	7.42893	18	127.002	7.05569	11.4498
6.62722	8.39368	19	135.053	7.10805	11.5907
6.97285	8.47575	20	141.457	7.07287	11.5055
6.97017	7.08187	20	138.728	6.93641	11.1116
6.97254	6.91333	20	138.414	6.92072	11.0467
6.62457	6.43261	19	131.233	6.907	11.0069
6.5	7	20	134.89	6.74	12.31	13+7
