# Supplementary material for: Solar radiation model and optimization of asymmetric large-span externally insulated plastic greenhouses
Source: PLoS One. 2025 Jan 7;20(1):e0309734. doi: 10.1371/journal.pone.0309734 (PMC11706437; doi:10.1371/journal.pone.0309734)
Supplement: S1 Data — (ZIP) [file pone.0309734.s001.zip › data/Parameter simulation.xlsx]

## Sheet: Radiation distribution 
North roof	North Length(:,:,1)										Ground	North Length(:,:,1)
		=											=
	Height4	16Span	16.5	17	17.5	18	18.5	19	19.5	20		Height4	16Span	16.5	17	17.5	18	18.5	19	19.5	20
	4.5	6.0942	5.9283	5.7727	5.6263	5.4883	5.3579	5.2344	5.1172	5.0058		4.5	93.9058	94.0717	94.2273	94.3737	94.5117	94.6421	94.7656	94.8828	94.9942
	5	6.1919	6.0171	5.8536	5.7004	5.5563	5.4205	5.2922	5.1709	5.0558		5	93.8081	93.9829	94.1464	94.2996	94.4437	94.5795	94.7078	94.8291	94.9442
	5.5	6.2946	6.1097	5.9374	5.7763	5.6253	5.4833	5.3496	5.2234	5.104		5.5	93.7054	93.8903	94.0626	94.2237	94.3747	94.5167	94.6504	94.7766	94.896
	6	6.4056	6.2096	6.0275	5.8576	5.6989	5.55	5.4102	5.2784	5.1541		6	93.5944	93.7904	93.9725	94.1424	94.3011	94.45	94.5898	94.7216	94.8459
	6.5	6.5262	6.3183	6.1256	5.9462	5.779	5.6226	5.4759	5.3381	5.2083		6.5	93.4738	93.6817	93.8744	94.0538	94.221	94.3774	94.5241	94.6619	94.7917
	7	6.6572	6.4366	6.2325	6.043	5.8666	5.7021	5.5481	5.4036	5.2679		7	93.3428	93.5634	93.7675	93.957	94.1334	94.2979	94.4519	94.5964	94.7321
	7.5	6.7984	6.5645	6.3484	6.1482	5.9622	5.7889	5.627	5.4755	5.3333		7.5	93.2016	93.4355	93.6516	93.8518	94.0378	94.2111	94.373	94.5245	94.6667
	8	6.9495	6.7017	6.4732	6.2618	6.0656	5.8832	5.713	5.554	5.405		8	93.0505	93.2983	93.5268	93.7382	93.9344	94.1168	94.287	94.446	94.595
		7.1101	6.848	6.6065	6.3834	6.1767	5.9847	5.8059	5.639	5.4829			92.8899	93.152	93.3935	93.6166	93.8233	94.0153	94.1941	94.361	94.5171
	North Length(:,:,1)											North Length(:,:,1)
		=											=
	Height4											Height4
	4.5	9.2615	9.0188	8.791	8.5765	8.3741	8.1827	8.0013	7.829	7.665		4.5	90.7385	90.9812	91.209	91.4235	91.6259	91.8173	91.9987	92.171	92.335
	5	9.513	9.2522	9.0084	8.7798	8.5649	8.3623	8.1708	7.9895	7.8175		5	90.487	90.7478	90.9916	91.2202	91.4351	91.6377	91.8292	92.0105	92.1825
	5.5	10.0886	9.8006	9.5322	9.2814	9.0462	8.8252	8.6169	8.4203	8.2342		5.5	89.9114	90.1994	90.4678	90.7186	90.9538	91.1748	91.3831	91.5797	91.7658
	6	10.3744	10.064	9.7756	9.5068	9.2556	9.0202	8.799	8.5907	8.394		6	89.6256	89.936	90.2244	90.4932	90.7444	90.9798	91.201	91.4093	91.606
	6.5	10.6808	10.3463	10.0363	9.7482	9.4796	9.2286	8.9932	8.7721	8.5639		6.5	89.3192	89.6537	89.9637	90.2518	90.5204	90.7714	91.0068	91.2279	91.4361
	7	10.9796	10.6204	10.2882	9.9801	9.6935	9.4262	9.1761	8.9417	8.7214		7	89.0204	89.3796	89.7118	90.0199	90.3065	90.5738	90.8239	91.0583	91.2786
	7.5	11.291	10.9061	10.5509	10.2219	9.9165	9.6321	9.3666	9.1181	8.885		7.5	88.709	89.0939	89.4491	89.7781	90.0835	90.3679	90.6334	90.8819	91.115
	8	11.7015	11.2884	10.9076	10.5555	10.229	9.9253	9.6423	9.3778	9.1301		8	88.2985	88.7116	89.0924	89.4445	89.771	90.0747	90.3577	90.6222	90.8699
		12.4151	11.9674	11.5547	11.1733	10.8198	10.4914	10.1856	9.9	9.6327			87.5849	88.0326	88.4453	88.8267	89.1802	89.5086	89.8144	90.1	90.3673
	val(:,:,3)											val(:,:,3)
		=											=
	Height4											Height4
	4.5	11.4236	11.1377	10.8682	10.6151	10.3761	10.1497	9.9191	9.7151	9.5206		4.5	88.5764	88.8623	89.1318	89.3849	89.6239	89.8503	90.0809	90.2849	90.4794
	5	11.8415	11.5284	11.2357	10.9613	10.7032	10.4598	10.2297	10.0117	9.8046		5	88.1585	88.4716	88.7643	89.0387	89.2968	89.5402	89.7703	89.9883	90.1954
	5.5	12.3536	12.0086	11.6875	11.3876	11.1067	10.8428	10.5942	10.3595	10.1373		5.5	87.6464	87.9914	88.3125	88.6124	88.8933	89.1572	89.4058	89.6405	89.8627
	6	12.8203	12.4423	12.0916	11.7653	11.4606	11.1754	10.9076	10.6555	10.4176		6	87.1797	87.5577	87.9084	88.2347	88.5394	88.8246	89.0924	89.3445	89.5824
	6.5	13.9057	13.4797	13.0856	12.7196	12.3787	12.0602	11.7619	11.4817	11.2178		6.5	86.0943	86.5203	86.9144	87.2804	87.6213	87.9398	88.2381	88.5183	88.7822
	7	14.4032	13.9399	13.512	13.1156	12.7473	12.404	12.0832	11.7826	11.5003		7	85.5968	86.0601	86.488	86.8844	87.2527	87.596	87.9168	88.2174	88.4997
	7.5	14.927	14.4249	13.962	13.5339	13.1368	12.7674	12.4229	12.1007	11.7987		7.5	85.073	85.5751	86.038	86.4661	86.8632	87.2326	87.5771	87.8993	88.2013
	8	15.4519	14.9106	14.4122	13.9518	13.5254	13.1293	12.7604	12.4159	12.0936		8	84.5481	85.0894	85.5878	86.0482	86.4746	86.8707	87.2396	87.5841	87.9064
		16.0001	15.4189	14.8842	14.3907	13.9341	13.5104	13.1162	12.7487	12.4052			83.9999	84.5811	85.1158	85.6093	86.0659	86.4896	86.8838	87.2513	87.5948
	val(:,:,4)											val(:,:,4)
		=											=
	Height4											Height4
	4.5	12.3717	12.0763	11.7986	11.5366	11.2888	11.0537	10.8302	10.6172	10.414		4.5	87.6283	87.9237	88.2014	88.4634	88.7112	88.9463	89.1698	89.3828	89.586
	5	13.2579	12.921	12.6062	12.311	12.0333	11.7712	11.5234	11.2883	11.0648		5	86.7421	87.079	87.3938	87.689	87.9667	88.2288	88.4766	88.7117	88.9352
	5.5	14.2902	13.904	13.545	13.21	12.8964	12.6019	12.3245	12.0625	11.8145		5.5	85.7098	86.096	86.455	86.79	87.1036	87.3981	87.6755	87.9375	88.1855
	6	14.9776	14.5456	14.1458	13.7743	13.4279	13.104	12.8	12.5141	12.2444		6	85.0224	85.4544	85.8542	86.2257	86.5721	86.896	87.2	87.4859	87.7556
	6.5	15.6165	15.1374	14.6953	14.286	13.9056	13.5511	13.2196	12.9087	12.6164		6.5	84.3835	84.8626	85.3047	85.714	86.0944	86.4489	86.7804	87.0913	87.3836
	7	16.3882	15.8574	15.3688	14.9174	14.4991	14.1101	13.7473	13.408	13.0898		7	83.6118	84.1426	84.6312	85.0826	85.5009	85.8899	86.2527	86.592	86.9102
	7.5	17.1174	16.536	16.0016	15.5088	15.0529	14.6297	14.2359	13.8683	13.5242		7.5	82.8826	83.464	83.9984	84.4912	84.9471	85.3703	85.7641	86.1317	86.4758
	8	18.29	17.6469	17.0562	16.5119	16.0088	15.5424	15.1088	14.7161	14.327		8	81.71	82.3531	82.9438	83.4881	83.9912	84.4576	84.8912	85.2839	85.673
		19.1755	18.4775	17.8367	17.2465	16.7013	16.1964	15.7275	15.2909	14.8834			80.8245	81.5225	82.1633	82.7535	83.2987	83.8036	84.2725	84.7091	85.1166
	val(:,:,5)											val(:,:,5)
		=											=
	Height4											Height4
	4.5	13.1926	12.8959	12.4578	12.1979	11.9513	11.7168	11.4932	11.2795	11.075		4.5	86.8074	87.1041	87.5422	87.8021	88.0487	88.2832	88.5068	88.7205	88.925
	5	14.2351	13.8898	13.5672	13.2647	12.9799	12.7122	12.4575	12.2157	11.9855		5	85.7649	86.1102	86.4328	86.7353	87.0201	87.2878	87.5425	87.7843	88.0145
	5.5	15.0266	14.63	14.2623	13.9197	13.5994	13.2988	13.0159	12.7487	12.4957		5.5	84.9734	85.37	85.7377	86.0803	86.4006	86.7012	86.9841	87.2513	87.5043
	6	16.207	15.7465	15.3217	14.9265	14.5603	14.2184	13.898	13.5969	13.313		6	83.793	84.2535	84.6783	85.0735	85.4397	85.7816	86.102	86.4031	86.687
	6.5	17.3239	16.7975	16.3136	15.8668	15.4528	15.0676	14.7081	14.3715	14.0553		6.5	82.6761	83.2025	83.6864	84.1332	84.5472	84.9324	85.2919	85.6285	85.9447
	7	18.198	17.6077	17.0665	16.5682	16.1078	15.6808	15.2835	14.9127	14.5656		7	81.802	82.3923	82.9335	83.4318	83.8922	84.3192	84.7165	85.0873	85.4344
	7.5	19.1135	18.4578	17.8575	17.306	16.7974	16.3267	15.8898	15.483	15.103		7.5	80.8865	81.5422	82.1425	82.694	83.2026	83.6733	84.1102	84.517	84.897
	8	20.0992	19.3765	18.7142	18.1069	17.5475	17.0307	16.5517	16.1064	15.6914		8	79.9008	80.6235	81.2858	81.8931	82.4525	82.9693	83.4483	83.8936	84.3086
		21.2015	20.4093	19.6848	19.0201	18.4081	17.8432	17.32	16.8343	16.382			78.7985	79.5907	80.3152	80.9799	81.5919	82.1568	82.68	83.1657	83.618
	val(:,:,6)											val(:,:,6)
		=											=
	Height4											Height4
	4.5	13.6361	13.3496	13.0789	12.6905	12.4502	12.2209	12.0015	11.7912	11.5892		4.5	86.3639	86.6504	86.9211	87.3095	87.5498	87.7791	87.9985	88.2088	88.4108
	5	14.5723	14.2367	13.9221	13.6278	13.3504	13.0881	12.8393	12.6025	12.3767		5	85.4277	85.7633	86.0779	86.3722	86.6496	86.9119	87.1607	87.3975	87.6233
	5.5	15.7976	15.3967	15.0256	14.6804	14.3579	14.0552	13.7703	13.501	13.2459		5.5	84.2024	84.6033	84.9744	85.3196	85.6421	85.9448	86.2297	86.499	86.7541
	6	16.8393	16.3689	15.9365	15.5371	15.1663	14.8208	14.4975	14.1939	13.9068		6	83.1607	83.6311	84.0635	84.4629	84.8337	85.1792	85.5025	85.8061	86.0932
	6.5	18.042	17.4924	16.9898	16.5277	16.101	15.7053	15.337	14.9928	14.6702		6.5	81.958	82.5076	83.0102	83.4723	83.899	84.2947	84.663	85.0072	85.3298
	7	19.342	18.6596	18.0818	17.5524	17.0653	16.6152	16.1978	15.8092	15.4463		7	80.658	81.3404	81.9182	82.4476	82.9347	83.3848	83.8022	84.1908	84.5537
	7.5	20.7397	20.0186	19.3619	18.7612	18.2096	17.701	17.2305	16.7936	16.3867		7.5	79.2603	79.9814	80.6381	81.2388	81.7904	82.299	82.7695	83.2064	83.6133
	8	21.9164	21.1124	20.3806	19.7119	19.0987	18.5342	18.0209	17.5376	17.0806		8	78.0836	78.8876	79.6194	80.2881	80.9013	81.4658	81.9791	82.4624	82.9194
		22.9891	22.1043	21.2992	20.5638	19.8898	19.27	18.6982	18.169	17.6778			77.0109	77.8957	78.7008	79.4362	80.1102	80.73	81.3018	81.831	82.3222
	val(:,:,7)											val(:,:,7)
		=											=
	Height4											Height4
	4.5	14.8916	14.6465	14.3653	14.0982	13.8219	13.5793	13.2984	13.0756	12.9089		4.5	85.1084	85.3535	85.6347	85.9018	86.1781	86.4207	86.7016	86.9244	87.0911
	5	14.9984	14.6772	14.4026	14.1182	13.8496	13.5716	13.3301	13.0995	12.879		5	85.0016	85.3228	85.5974	85.8818	86.1504	86.4284	86.6699	86.9005	87.121
	5.5	16.0159	15.6285	15.2704	14.9362	14.625	14.333	14.0577	13.7973	13.5502		5.5	83.9841	84.3715	84.7296	85.0638	85.375	85.667	85.9423	86.2027	86.4498
	6	17.2951	16.8264	16.3925	15.9952	15.6257	15.2834	14.9635	14.6633	14.3806		6	82.7049	83.1736	83.6075	84.0048	84.3743	84.7166	85.0365	85.3367	85.6194
	6.5	18.7575	18.1889	17.6717	17.1986	16.7635	16.3613	15.9878	15.6397	15.3138		6.5	81.2425	81.8111	82.3283	82.8014	83.2365	83.6387	84.0122	84.3603	84.6862
	7	20.0295	19.3627	18.7586	18.2083	17.7044	17.241	16.8127	16.4154	16.0453		7	79.9705	80.6373	81.2414	81.7917	82.2956	82.759	83.1873	83.5846	83.9547
	7.5	21.4168	20.6486	19.9541	19.3228	18.7464	18.2178	17.7308	17.2805	16.8625		7.5	78.5832	79.3514	80.0459	80.6772	81.2536	81.7822	82.2692	82.7195	83.1375
	8	23.0467	22.1688	21.3753	20.655	20.0004	19.3967	18.8438	18.3336	17.8612		8	76.9533	77.8312	78.6247	79.345	79.9996	80.6033	81.1562	81.6664	82.1388
		24.4498	23.4711	22.5863	21.7832	21.0511	20.3813	19.7662	19.1994	18.6754			75.5502	76.5289	77.4137	78.2168	78.9489	79.6187	80.2338	80.8006	81.3246
	val(:,:,8)											val(:,:,8)
		=											=
	Height4											Height4
	4.5	NaN	15.639	15.3369	15.1327	14.8689	14.6168	14.3752	14.1287	13.923		4.5	NaN	84.361	84.6631	84.8673	85.1311	85.3832	85.6248	85.8713	86.077
	5	NaN	15.8352	15.3633	15.0702	14.7934	14.531	14.2812	14.0428	13.8146		5	NaN	84.1648	84.6367	84.9298	85.2066	85.469	85.7188	85.9572	86.1854
	5.5	NaN	16.0731	15.7255	15.4021	15.0997	14.8429	14.5734	14.3181	14.0753		5.5	NaN	83.9269	84.2745	84.5979	84.9003	85.1571	85.4266	85.6819	85.9247
	6	NaN	17.1578	16.7327	16.3434	15.9837	15.6494	15.3372	15.0442	14.7682		6	NaN	82.8422	83.2673	83.6566	84.0163	84.3506	84.6628	84.9558	85.2318
	6.5	NaN	18.2235	17.7107	17.2441	16.8167	16.4232	16.0588	15.7203	15.4035		6.5	NaN	81.7765	82.2893	82.7559	83.1833	83.5768	83.9412	84.2797	84.5965
	7	NaN	19.8222	19.2004	18.6378	18.1257	17.6569	17.2255	16.8266	16.4562		7	NaN	80.1778	80.7996	81.3622	81.8743	82.3431	82.7745	83.1734	83.5438
	7.5	NaN	21.3715	20.6367	19.974	19.3729	18.8247	18.3224	17.86	17.4324		7.5	NaN	78.6285	79.3633	80.026	80.6271	81.1753	81.6776	82.14	82.5676
	8	NaN	22.8623	22.0126	21.2474	20.5547	19.9248	19.3487	18.8198	18.3323		8	NaN	77.1377	77.9874	78.7526	79.4453	80.0752	80.6513	81.1802	81.6677
		NaN	24.7087	23.7382	22.8641	22.0731	21.3538	20.6971	20.0951	19.541			NaN	75.2913	76.2618	77.1359	77.9269	78.6462	79.3029	79.9049	80.459
	val(:,:,9)											val(:,:,9)
		=											=
	Height4											Height4
	4.5	NaN	NaN	NaN	NaN	NaN	17.1684	16.8534	16.5817	16.3209		4.5	NaN	NaN	NaN	NaN	NaN	82.8316	83.1466	83.4183	83.6791
	5	NaN	NaN	NaN	NaN	NaN	15.7231	15.4501	15.2113	15.0333		5	NaN	NaN	NaN	NaN	NaN	84.2769	84.5499	84.7887	84.9667
	5.5	NaN	NaN	NaN	NaN	NaN	15.6493	15.4016	15.1394	14.8904		5.5	NaN	NaN	NaN	NaN	NaN	84.3507	84.5984	84.8606	85.1096
	6	NaN	NaN	NaN	NaN	NaN	15.9326	15.6301	15.3461	15.1069		6	NaN	NaN	NaN	NaN	NaN	84.0674	84.3699	84.6539	84.8931
	6.5	NaN	NaN	NaN	NaN	NaN	16.4814	16.1315	15.8064	15.5036		6.5	NaN	NaN	NaN	NaN	NaN	83.5186	83.8685	84.1936	84.4964
	7	NaN	NaN	NaN	NaN	NaN	18.1706	17.7389	17.341	16.9725		7	NaN	NaN	NaN	NaN	NaN	81.8294	82.2611	82.659	83.0275
	7.5	NaN	NaN	NaN	NaN	NaN	19.2696	18.7566	18.2868	17.8542		7.5	NaN	NaN	NaN	NaN	NaN	80.7304	81.2434	81.7132	82.1458
	8	NaN	NaN	NaN	NaN	NaN	20.4261	19.8298	19.2856	18.7865		8	NaN	NaN	NaN	NaN	NaN	79.5739	80.1702	80.7144	81.2135
		NaN	NaN	NaN	NaN	NaN	21.8925	21.2011	20.5713	19.9951			NaN	NaN	NaN	NaN	NaN	78.1075	78.7989	79.4287	80.0049

## Sheet: Cumulative interception
North Length(:,:,1)	=										North Length(:,:,1)											North Length(:,:,1)											North Length(:,:,1)											North Length(:,:,1)
	16Span	16.5	17	17.5	18	18.5	19	19.5	20			16Span	16.5	17	17.5	18	18.5	19	19.5	20			16Span	16.5	17	17.5	18	18.5	19	19.5	20			16Span	16.5	17	17.5	18	18.5	19	19.5	20			16Span	16.5	17	17.5	18
Height4	89.6562	91.2412	92.8118	94.37	95.9175	97.4556	98.9858	100.509	102.026		Height4											Height4											Height4			3.1556	3.1288	3.1057	3.0856	3.0683	3.0535	3.0406		Height4			3.51967	3.42915	3.34623
4.5	94.1557	95.8185	97.4596	99.0817	100.687	102.278	103.855	105.421	106.977		4.5											4.5											4.5			3.3039	3.2632	3.2275	3.196	3.1681	3.1436	3.122		4.5			3.50898	3.40561	3.31163
5	98.3187	100.077	101.806	103.509	105.189	106.847	108.487	110.11	111.719		5	8.6625	8.8358	8.9943	9.139	9.271	9.3915	9.5013	9.6013	9.6923		5	9.66191	9.684	9.6909	9.68422	9.6656	9.6367	9.59865	9.55267	9.4998		5			3.4874	3.432	3.3824	3.3381	3.2986	3.2633	3.2316		5			3.54704	3.42936	3.32239
5.5	102.13	103.999	105.83	107.629	109.397	111.138	112.854	114.548	116.221		5.5	7.9741	8.18	8.3707	8.5469	8.7096	8.8599	8.9985	9.1263	9.2441		5.5	8.46906	8.53697	8.58889	8.62611	8.65016	8.66259	8.66447	8.65698	8.64119		5.5			3.7005	3.6301	3.5664	3.509	3.457	3.41	3.3676		5.5			3.62333	3.49053	3.36992
6	105.587	107.577	109.523	111.429	113.298	115.133	116.937	118.714	120.465		6	7.2682	7.5003	7.7174	7.9201	8.1094	8.2859	8.4502	8.6033	8.7458		6	7.39249	7.49453	7.58049	7.65161	7.7094	7.75491	7.78913	7.81334	7.82841		6			3.9366	3.8518	3.7744	3.7039	3.6394	3.5807	3.5272		6			3.7283	3.5805	3.4462
6.5	108.697	110.817	112.886	114.909	116.887	118.826	120.729	122.598	124.436		6.5	6.5676	6.8189	7.0562	7.28	7.4907	7.6889	7.8753	8.0502	8.2143		6.5	6.43064	6.55673	6.66747	6.764	6.84728	6.91836	6.97833	7.02782	7.06781		6.5			4.1891	4.0912	4.0009	3.9179	3.8416	3.7713	3.7066		6.5			3.85391	3.69184	3.54418
7	111.476	113.73	115.928	118.073	120.168	122.219	124.227	126.196	128.129		7	5.8893	6.1531	6.4043	6.6434	6.8704	7.0857	7.2896	7.4825	7.6649		7	5.57768	5.7197	5.84742	5.962	6.06401	6.15436	6.23377	6.30298	6.36279		7			4.4516	4.3421	4.2405	4.1462	4.0586	3.9775	3.9025		7			3.99332	3.81789	3.65788
7.5	113.943	116.333	118.661	120.932	123.149	125.316	127.435	129.511	131.546		7.5	5.2457	5.5156	5.7749	6.0236	6.2618	6.4893	6.7064	6.9134	7.1104		7.5	4.82597	4.9772	5.11567	5.24208	5.35712	5.46116	5.55492	5.63909	5.71412		7.5			4.7183	4.5992	4.4878	4.3836	4.2862	4.1954	4.1106		7.5			4.14093	3.95348	3.78202
8	116.121	118.645	121.105	123.503	125.843	128.129	130.363	132.549	134.69		8	4.6447	4.915	5.1772	5.4306	5.6749	5.9102	6.1363	6.3532	6.5609		8	4.16654	4.32162	4.46588	4.59938	4.72246	4.83576	4.93959	5.03438	5.12053		8			4.9841	4.8577	4.7382	4.6258	4.52	4.4205	4.3271		8			4.29216	4.0943	3.91247
												-113.943	-116.333	-118.661	-120.932	-123.149	-125.316	-127.435	-129.511	-131.546			-100	-100	-100	-100	-100	-100	-100	-100	-100					0	0	0	0	0	0	0					#DIV/0!	#DIV/0!	#DIV/0!
												-116.121	-118.645	-121.105	-123.503	-125.843	-128.129	-130.363	-132.549	-134.69			-100	-100	-100	-100	-100	-100	-100	-100	-100					0	0	0	0	0	0	0					#DIV/0!	#DIV/0!	#DIV/0!
North Length(:,:,1)	=										North Length(:,:,1)	#VALUE!	0	0	0	0	0	0	0	0		North Length(:,:,1)	#VALUE!	#DIV/0!	#DIV/0!	#DIV/0!	#DIV/0!	#DIV/0!	#DIV/0!	#DIV/0!	#DIV/0!		North Length(:,:,1)			#VALUE!	0	0	0	0	0	0		North Length(:,:,1)			#VALUE!	#DIV/0!	#DIV/0!
	16Span	16.5	17	17.5	18	18.5	19	19.5	20			#VALUE!	16.5	17	17.5	18	18.5	19	19.5	20			#VALUE!	#DIV/0!	#DIV/0!	#DIV/0!	#DIV/0!	#DIV/0!	#DIV/0!	#DIV/0!	#DIV/0!					#VALUE!	1	1	1	1	1	1					#VALUE!	6.06061	5.88235
Height4	91.1029	92.6421	94.1678	95.6821	97.1869	98.6836	100.174	101.658	103.138		Height4	#VALUE!	92.6421	94.1678	95.6821	97.1869	98.6836	100.174	101.658	103.138		Height4	#VALUE!	#DIV/0!	#DIV/0!	#DIV/0!	#DIV/0!	#DIV/0!	#DIV/0!	#DIV/0!	#DIV/0!		Height4			3.0649	3.04	3.0191	3.0015	2.9868	2.9746	2.9644		Height4			3.36422	3.28145	3.20609
4.5	95.7533	97.3758	98.9763	100.558	102.123	103.673	105.212	106.739	108.257		4.5	#VALUE!	80.8758	81.9763	83.0578	84.1228	85.1734	86.2116	87.2391	88.2574		4.5	#VALUE!	490.156	482.214	474.616	467.349	460.397	453.745	447.38	441.287		4.5			3.223	3.182	3.1465	3.1156	3.0888	3.0657	3.0458		4.5			3.36594	3.26775	3.17904
5	100.023	101.75	103.446	105.114	106.759	108.382	109.986	111.573	113.145		5	8.9204	9.108	9.2781	9.4323	9.5717	9.6979	9.8118	9.9146	10.0073		5	9.79157	9.83138	9.85273	9.85796	9.84876	9.82727	9.79479	9.75288	9.70282		5			3.4226	3.3643	3.3127	3.2671	3.2269	3.1913	3.1599		5			3.4218	3.30643	3.20235
5.5	103.899	105.747	107.555	109.328	111.068	112.779	114.465	116.127	117.769		5.5	8.1453	8.3711	8.5788	8.7697	8.9449	9.1058	9.2532	9.3883	9.5119		5.5	8.50655	8.59669	8.66753	8.72105	8.75896	8.78316	8.79485	8.79556	8.78637		5.5			3.6565	3.5806	3.5126	3.4517	3.3971	3.3482	3.3045		5.5			3.5193	3.38601	3.26586
6	107.38	109.363	111.297	113.186	115.036	116.85	118.631	120.383	122.107		6	7.3571	7.6127	7.8507	8.0721	8.2778	8.4687	8.6458	8.8098	8.9617		6	7.35539	7.48176	7.58918	7.67935	7.75375	7.81379	7.86085	7.89601	7.92052		6			3.9162	3.8237	3.7398	3.6637	3.5949	3.5324	3.4758		6			3.64703	3.49634	3.36021
6.5	110.481	112.606	114.675	116.692	118.662	120.589	122.477	124.328	126.146		6.5	6.5823	6.8589	7.1195	7.3644	7.5943	7.8098	8.0118	8.2006	8.3771		6.5	6.33531	6.48615	6.6194	6.73609	6.83754	6.92486	6.99936	7.06173	7.11314		6.5			4.1937	4.0861	3.9874	3.8971	3.8146	3.739	3.6698		6.5			3.79586	3.62868	3.47714
7	113.221	115.492	117.701	119.853	121.95	123.999	126.001	127.961	129.883		7	5.8403	6.1296	6.4049	6.6662	6.914	7.1483	7.3697	7.5787	7.7756		7	5.43889	5.60483	5.7548	5.88957	6.01027	6.11749	6.21227	6.29551	6.36785		7			4.4808	4.3603	4.2489	4.1458	4.0506	3.9628	3.8817		7			3.95758	3.7754	3.60989
7.5	115.625	118.044	120.396	122.684	124.914	127.088	129.211	131.287	133.318		7.5	5.1444	5.4387	5.7215	5.9925	6.2518	6.4991	6.7347	6.9588	7.1718		7.5	4.65637	4.82986	4.98934	5.13532	5.26858	5.38946	5.49876	5.59713	5.6853		7.5			4.7708	4.6399	4.5177	4.4037	4.2975	4.1987	4.1069		7.5			4.12609	3.93064	3.75236
8	117.723	120.287	122.781	125.207	127.569	129.872	132.119	134.314	136.46		8	4.5022	4.7951	5.0792	5.3539	5.6188	5.8737	6.1183	6.3528	6.5772		8	3.97648	4.15187	4.31532	4.46707	4.60745	4.73691	4.85576	4.96463	5.06395		8			5.0578	4.9191	4.7885	4.6656	4.5501	4.4419	4.3406		8			4.29636	4.08945	3.90004
												-115.625	-118.044	-120.396	-122.684	-124.914	-127.088	-129.211	-131.287	-133.318			-100	-100	-100	-100	-100	-100	-100	-100	-100					0	0	0	0	0	0	0					#DIV/0!	#DIV/0!	#DIV/0!
												-117.723	-120.287	-122.781	-125.207	-127.569	-129.872	-132.119	-134.314	-136.46			-100	-100	-100	-100	-100	-100	-100	-100	-100					0	0	0	0	0	0	0					#DIV/0!	#DIV/0!	#DIV/0!
val(:,:,3)	=										val(:,:,3)	#VALUE!	0	0	0	0	0	0	0	0		val(:,:,3)	#VALUE!	#DIV/0!	#DIV/0!	#DIV/0!	#DIV/0!	#DIV/0!	#DIV/0!	#DIV/0!	#DIV/0!		val(:,:,3)			#VALUE!	0	0	0	0	0	0		val(:,:,3)			#VALUE!	#DIV/0!	#DIV/0!
												0	0	0	0	0	0	0	0	0			#DIV/0!	#DIV/0!	#DIV/0!	#DIV/0!	#DIV/0!	#DIV/0!	#DIV/0!	#DIV/0!	#DIV/0!					0	0	0	0	0	0	0					#DIV/0!	#DIV/0!	#DIV/0!
Height4	92.6105	94.0985	95.574	97.0395	98.4969	99.9478	101.394	102.836	104.275		Height4	#VALUE!	94.0985	95.574	97.0395	98.4969	99.9478	101.394	102.836	104.275		Height4	#VALUE!	#DIV/0!	#DIV/0!	#DIV/0!	#DIV/0!	#DIV/0!	#DIV/0!	#DIV/0!	#DIV/0!		Height4			2.9635	2.941	2.9229	2.9083	2.8968	2.8878	2.8809		Height4			3.19996	3.12545	3.05826
4.5	97.4251	99.0029	100.558	102.095	103.615	105.121	106.616	108.101	109.578		4.5	97.4251	99.0029	100.558	102.095	103.615	105.121	106.616	108.101	109.578		4.5	#DIV/0!	#DIV/0!	#DIV/0!	#DIV/0!	#DIV/0!	#DIV/0!	#DIV/0!	#DIV/0!	#DIV/0!		4.5			3.1333	3.0918	3.0564	3.0265	3.0012	2.9798	2.9618		4.5			3.21611	3.12294	3.03943
5	101.807	103.5	105.159	106.79	108.395	109.979	111.543	113.091	114.624		5	9.1964	9.4012	9.5853	9.7505	9.8985	10.0311	10.1496	10.2554	10.3497		5	9.93019	9.99081	10.0292	10.048	10.0496	10.0363	10.0101	9.97262	9.92543		5			3.3524	3.2903	3.2361	3.1889	3.1479	3.1121	3.081		5			3.2929	3.17904	3.07733
5.5	105.744	107.571	109.355	111.1	112.81	114.49	116.142	117.77	119.377		5.5	8.3185	8.5683	8.7965	9.005	9.1951	9.3684	9.526	9.6694	9.7997		5.5	8.53835	8.65459	8.74765	8.82024	8.87431	8.912	8.93487	8.94478	8.94314		5.5			3.6113	3.5285	3.455	3.3899	3.3321	3.2808	3.2355		5.5			3.41515	3.28015	3.15944
6	109.241	111.218	113.14	115.015	116.845	118.637	120.393	122.118	123.814		6	7.4341	7.7178	7.981	8.2247	8.45	8.6581	8.85	9.027	9.1899		6	7.30216	7.45683	7.58944	7.70175	7.79553	7.87251	7.93414	7.98207	8.01741		6			3.8993	3.7972	3.7051	3.6223	3.5479	3.481	3.4209		6			3.56945	3.41421	3.27478
6.5	112.318	114.452	116.524	118.539	120.502	122.418	124.29	126.124	127.922		6.5	6.5744	6.8811	7.1692	7.4392	7.6919	7.9279	8.1482	8.3534	8.5444		6.5	6.2173	6.39679	6.5559	6.69597	6.81846	6.92456	7.01572	7.09295	7.15746		6.5			4.2061	4.0866	3.9777	3.8786	3.7884	3.7063	3.6317		6.5			3.74481	3.57057	3.41363
7	115.002	117.298	119.524	121.686	123.789	125.837	127.835	129.788	131.698		7	5.7613	6.0805	6.3839	6.6714	6.9434	7.2001	7.442	7.6696	7.8836		7	5.27394	5.46722	5.64246	5.80048	5.94238	6.06902	6.18141	6.28048	6.36728		7			4.5219	4.3881	4.2646	4.151	4.0465	3.9505	3.8625		7			3.93201	3.74098	3.56798
7.5	117.327	119.783	122.165	124.477	126.723	128.909	131.039	133.117	135.146		7.5	5.0086	5.331	5.641	5.9379	6.2215	6.4918	6.7488	6.9929	7.2244		7.5	4.4593	4.65784	4.84106	5.00924	5.16299	5.303	5.42987	5.54447	5.64751		7.5			4.8385	4.6935	4.5582	4.4325	4.3157	4.2074	4.1073		7.5			4.12396	3.91833	3.73118
8	119.326	121.94	124.475	126.936	129.327	131.653	133.917	136.124	138.278		8	4.3234	4.6418	4.9508	5.2498	5.5382	5.8155	6.0816	6.3363	6.5797		8	3.7594	3.95727	4.14209	4.31422	4.47391	4.62145	4.75737	4.88205	4.99606		8			5.1493	4.9961	4.852	4.7167	4.5899	4.4713	4.3606		8			4.31533	4.09719	3.89797
												-117.327	-119.783	-122.165	-124.477	-126.723	-128.909	-131.039	-133.117	-135.146			-100	-100	-100	-100	-100	-100	-100	-100	-100					0	0	0	0	0	0	0					#DIV/0!	#DIV/0!	#DIV/0!
												-119.326	-121.94	-124.475	-126.936	-129.327	-131.653	-133.917	-136.124	-138.278			-100	-100	-100	-100	-100	-100	-100	-100	-100					0	0	0	0	0	0	0					#DIV/0!	#DIV/0!	#DIV/0!
val(:,:,4)	=										val(:,:,4)	#VALUE!	0	0	0	0	0	0	0	0		val(:,:,4)	#VALUE!	#DIV/0!	#DIV/0!	#DIV/0!	#DIV/0!	#DIV/0!	#DIV/0!	#DIV/0!	#DIV/0!		val(:,:,4)			#VALUE!	0	0	0	0	0	0		val(:,:,4)			#VALUE!	#DIV/0!	#DIV/0!
												0	0	0	0	0	0	0	0	0			#DIV/0!	#DIV/0!	#DIV/0!	#DIV/0!	#DIV/0!	#DIV/0!	#DIV/0!	#DIV/0!	#DIV/0!					0	0	0	0	0	0	0					#DIV/0!	#DIV/0!	#DIV/0!
Height4	94.1601	95.592	97.0128	98.425	99.8309	101.232	102.63	104.026	105.421		Height4	#VALUE!	95.592	97.0128	98.425	99.8309	101.232	102.63	104.026	105.421		Height4	#VALUE!	#DIV/0!	#DIV/0!	#DIV/0!	#DIV/0!	#DIV/0!	#DIV/0!	#DIV/0!	#DIV/0!		Height4			2.8527	2.833	2.8181	2.8071	2.7992	2.7941	2.7911		Height4			3.02963	2.96364	2.90487
4.5	99.158	100.687	102.193	103.68	105.151	106.61	108.057	109.496	110.927		4.5	99.158	100.687	102.193	103.68	105.151	106.61	108.057	109.496	110.927		4.5	#DIV/0!	#DIV/0!	#DIV/0!	#DIV/0!	#DIV/0!	#DIV/0!	#DIV/0!	#DIV/0!	#DIV/0!		4.5			3.0354	2.9932	2.9581	2.9292	2.9055	2.8861	2.8704		4.5			3.06118	2.97277	2.89461
5	103.66	105.316	106.937	108.527	110.091	111.631	113.152	114.657	116.147		5	9.4995	9.7244	9.9244	10.1021	10.2596	10.399	10.5222	10.6307	10.7262		5	10.0887	10.1728	10.23	10.2638	10.277	10.2724	10.2525	10.2193	10.1746		5			3.2776	3.2107	3.1533	3.104	3.0618	3.0258	2.9951		5			3.16189	3.04862	2.94874
5.5	107.656	109.463	111.222	112.938	114.617	116.263	117.879	119.471	121.04		5.5	8.4977	8.776	9.0287	9.2579	9.4654	9.6529	9.8223	9.9752	10.1129		5.5	8.56986	8.7161	8.83491	8.92927	9.00168	9.05444	9.08992	9.11013	9.11668		5.5			3.5664	3.4751	3.3948	3.3242	3.2624	3.2084	3.161		5.5			3.31278	3.17467	3.05227
6	111.159	113.133	115.047	116.907	118.719	120.488	122.219	123.915	125.581		6	7.4992	7.8167	8.1099	8.38	8.6285	8.8569	9.0663	9.2582	9.4338		6	7.23445	7.42211	7.5838	7.72157	7.83764	7.93408	8.01248	8.0747	8.12227		6			3.8883	3.774	3.6719	3.5809	3.4996	3.4271	3.3626		6			3.49797	3.33589	3.19165
6.5	114.197	116.347	118.427	120.442	122.4	124.306	126.165	127.981	129.758		6.5	6.541	6.8835	7.2044	7.5041	7.7836	8.0439	8.2857	8.51	8.718		6.5	6.07585	6.28841	6.47749	6.64442	6.79097	6.91874	7.02897	7.12307	7.20256		6.5			4.2298	4.0957	3.974	3.864	3.7645	3.6745	3.5933		6.5			3.70396	3.52025	3.35567
7	116.806	119.135	121.385	123.564	125.676	127.728	129.725	131.671	133.571		7	5.6477	6.002	6.3384	6.6568	6.9572	7.2401	7.5061	7.7556	7.9893		7	5.08075	5.30526	5.5094	5.69409	5.86022	6.00898	6.14154	6.2588	6.36186		7			4.579	4.4288	4.2907	4.1642	4.0485	3.9426	3.8458		7			3.92016	3.71746	3.53477
7.5	119.03	121.535	123.956	126.299	128.569	130.772	132.912	134.995	137.026		7.5	4.8333	5.1883	5.5295	5.8563	6.1683	6.4652	6.7472	7.0145	7.2673		7.5	4.23243	4.45934	4.66914	4.86232	5.03944	5.20102	5.34792	5.4809	5.60064		7.5			4.926	4.7637	4.6128	4.4729	4.3434	4.2238	4.1134		7.5			4.13845	3.91961	3.72132
8	120.91	123.586	126.173	128.679	131.106	133.461	135.748	137.972	140.137		8	4.1038	4.4506	4.7879	5.1146	5.4298	5.7328	6.0234	6.3014	6.5668		8	3.51333	3.73576	3.94438	4.13923	4.32047	4.48828	4.64322	4.78573	4.91636		8			5.2631	5.0928	4.9326	4.7824	4.6421	4.5112	4.3892		8			4.3529	4.12087	3.90938
												-119.03	-121.535	-123.956	-126.299	-128.569	-130.772	-132.912	-134.995	-137.026			-100	-100	-100	-100	-100	-100	-100	-100	-100					0	0	0	0	0	0	0					#DIV/0!	#DIV/0!	#DIV/0!
												-120.91	-123.586	-126.173	-128.679	-131.106	-133.461	-135.748	-137.972	-140.137			-100	-100	-100	-100	-100	-100	-100	-100	-100					0	0	0	0	0	0	0					#DIV/0!	#DIV/0!	#DIV/0!
val(:,:,5)	=										val(:,:,5)	#VALUE!	0	0	0	0	0	0	0	0		val(:,:,5)	#VALUE!	#DIV/0!	#DIV/0!	#DIV/0!	#DIV/0!	#DIV/0!	#DIV/0!	#DIV/0!	#DIV/0!		val(:,:,5)			#VALUE!	0	0	0	0	0	0		val(:,:,5)			#VALUE!	#DIV/0!	#DIV/0!
												0	0	0	0	0	0	0	0	0			#DIV/0!	#DIV/0!	#DIV/0!	#DIV/0!	#DIV/0!	#DIV/0!	#DIV/0!	#DIV/0!	#DIV/0!					0	0	0	0	0	0	0					#DIV/0!	#DIV/0!	#DIV/0!
Height4	95.713	97.0863	98.4496	99.806	101.158	102.507	103.855	105.203	106.553		Height4	#VALUE!	97.0863	98.4496	99.806	101.158	102.507	103.855	105.203	106.553		Height4	#VALUE!	#DIV/0!	#DIV/0!	#DIV/0!	#DIV/0!	#DIV/0!	#DIV/0!	#DIV/0!	#DIV/0!		Height4			2.7366	2.7197	2.7083	2.7011	2.6973	2.6962	2.6974		Height4			2.85917	2.80132	2.75095
4.5	100.924	102.402	103.856	105.291	106.71	108.117	109.513	110.903	112.287		4.5	100.924	102.402	103.856	105.291	106.71	108.117	109.513	110.903	112.287		4.5	#DIV/0!	#DIV/0!	#DIV/0!	#DIV/0!	#DIV/0!	#DIV/0!	#DIV/0!	#DIV/0!	#DIV/0!		4.5			2.932	2.8886	2.8535	2.8255	2.8035	2.7864	2.7734		4.5			2.90514	2.82083	2.74754
5	105.561	107.181	108.761	110.308	111.827	113.322	114.797	116.255	117.7		5	9.8476	10.0943	10.3115	10.5021	10.669	10.8148	10.9418	11.0522	11.1475		5	10.2887	10.3972	10.4739	10.5225	10.5469	10.5503	10.5356	10.5056	10.462		5			3.2005	3.1275	3.0658	3.0138	2.9701	2.9336	2.9031		5			3.03191	2.91797	2.81884
5.5	109.617	111.407	113.142	114.829	116.475	118.086	119.665	121.217	122.747		5.5	8.6928	9.0046	9.2856	9.5384	9.7656	9.9692	10.1515	10.3144	10.4598		5.5	8.61318	8.79335	8.94081	9.05908	9.15154	9.22079	9.26964	9.30039	9.31525		5.5			3.5248	3.4224	3.3335	3.2563	3.1894	3.1316	3.0817		5.5			3.21555	3.07198	2.9463
6	113.117	115.094	117.003	118.852	120.646	122.393	124.097	125.765	127.4		6	7.5559	7.9136	8.2423	8.5436	8.8192	9.071	9.3005	9.5094	9.6995		6	7.15788	7.38343	7.57835	7.74522	7.88647	8.00463	8.10169	8.17974	8.24086		6			3.8869	3.7575	3.6427	3.5412	3.4514	3.372	3.3021		6			3.43619	3.26472	3.11333
6.5	116.098	118.273	120.368	122.39	124.347	126.246	128.092	129.891	131.648		6.5	6.4812	6.8662	7.2258	7.5608	7.8719	8.1604	8.4274	8.674	8.9014		6.5	5.91258	6.16317	6.38649	6.58438	6.75842	6.91057	7.0425	7.15574	7.25185		6.5			4.2694	4.117	3.9796	3.8559	3.7449	3.6452	3.5557		6.5			3.6774	3.48092	3.3062
7	118.613	120.986	123.27	125.473	127.601	129.661	131.66	133.602	135.494		7	5.4961	5.8916	6.2666	6.6211	6.955	7.2686	7.5625	7.8375	8.0942		7	4.8588	5.11894	5.35591	5.57089	5.76479	5.93874	6.094	6.23187	6.3534		7			4.6574	4.487	4.3311	4.1887	4.0589	3.9409	3.8338		7			3.92656	3.7087	3.51351
7.5	120.713	123.28	125.752	128.135	130.437	132.664	134.821	136.914	138.948		7.5	4.6141	5.0064	5.3838	5.7451	6.09	6.4179	6.7287	7.0228	7.3005		7.5	3.9743	4.23291	4.47279	4.69408	4.89757	5.08364	5.25301	5.40667	5.54547		7.5			5.0391	4.8557	4.6858	4.5287	4.3836	4.2501	4.1275		7.5			4.17446	3.93877	3.72623
8	122.451	125.203	127.857	130.417	132.892	135.284	137.602	139.849	142.031		8	3.8386	4.2175	4.5867	4.9447	5.2904	5.6229	5.9418	6.2465	6.537		8	3.23625	3.48595	3.72086	3.94085	4.14605	4.3366	4.51299	4.67544	4.82457		8			5.4055	5.2142	5.0348	4.8669	4.7103	4.5645	4.429		8			4.41441	4.16459	3.93785
												-120.713	-123.28	-125.752	-128.135	-130.437	-132.664	-134.821	-136.914	-138.948			-100	-100	-100	-100	-100	-100	-100	-100	-100					0	0	0	0	0	0	0					#DIV/0!	#DIV/0!	#DIV/0!
												-122.451	-125.203	-127.857	-130.417	-132.892	-135.284	-137.602	-139.849	-142.031			-100	-100	-100	-100	-100	-100	-100	-100	-100					0	0	0	0	0	0	0					#DIV/0!	#DIV/0!	#DIV/0!
val(:,:,6)	=										val(:,:,6)	#VALUE!	0	0	0	0	0	0	0	0		val(:,:,6)	#VALUE!	#DIV/0!	#DIV/0!	#DIV/0!	#DIV/0!	#DIV/0!	#DIV/0!	#DIV/0!	#DIV/0!		val(:,:,6)			#VALUE!	0	0	0	0	0	0		val(:,:,6)			#VALUE!	#DIV/0!	#DIV/0!
												0	0	0	0	0	0	0	0	0			#DIV/0!	#DIV/0!	#DIV/0!	#DIV/0!	#DIV/0!	#DIV/0!	#DIV/0!	#DIV/0!	#DIV/0!					0	0	0	0	0	0	0					#DIV/0!	#DIV/0!	#DIV/0!
Height4	94.326	95.6125	96.8875	98.1545	99.4165	100.676	101.934	103.193	104.454		Height4	#VALUE!	95.6125	96.8875	98.1545	99.4165	100.676	101.934	103.193	104.454		Height4	#VALUE!	#DIV/0!	#DIV/0!	#DIV/0!	#DIV/0!	#DIV/0!	#DIV/0!	#DIV/0!	#DIV/0!		Height4			2.5615	2.542	2.529	2.5213	2.5178	2.5175	2.5198		Height4			2.71558	2.65865	2.61024
4.5	102.669	104.097	105.499	106.881	108.247	109.602	110.947	112.287	113.622		4.5	102.669	104.097	105.499	106.881	108.247	109.602	110.947	112.287	113.622		4.5	#DIV/0!	#DIV/0!	#DIV/0!	#DIV/0!	#DIV/0!	#DIV/0!	#DIV/0!	#DIV/0!	#DIV/0!		4.5			2.8299	2.7841	2.7484	2.7209	2.7002	2.6852	2.6747		4.5			2.75634	2.67453	2.60515
5	107.47	109.055	110.596	112.1	113.573	115.021	116.449	117.859	119.256		5	13.1438	13.4423	13.7081	13.945	14.1565	14.3454	14.5144	14.6661	14.8023		5	13.9344	14.0591	14.1485	14.2072	14.2396	14.2491	14.239	14.2123	14.1711		5			3.1258	3.0447	2.9774	2.9217	2.8757	2.8382	2.8077		5			2.90854	2.7919	2.69215
5.5	111.597	113.373	115.088	116.748	118.362	119.936	121.477	122.989	124.477		5.5	8.9278	9.2768	9.5888	9.867	10.1147	10.3347	10.5298	10.7023	10.8546		5.5	8.69573	8.91172	9.08902	9.23179	9.34408	9.42933	9.49081	9.53122	9.55326		5.5			3.4909	3.3743	3.2743	3.1886	3.1153	3.0528	2.9995		5.5			3.12814	2.97627	2.84505
6	115.086	117.076	118.986	120.827	122.607	124.334	126.013	127.651	129.254		6	7.6162	8.021	8.3908	8.7279	9.0342	9.3123	9.5641	9.7918	9.9974		6	7.08683	7.35502	7.58692	7.78585	7.95453	8.09616	8.21314	8.30803	8.38311		6			3.9004	3.7516	3.6208	3.5061	3.4056	3.3177	3.241		6			3.38912	3.20442	3.04304
6.5	117.995	120.207	122.326	124.363	126.325	128.221	130.057	131.841	133.578		6.5	6.3987	6.8338	7.239	7.6152	7.9631	8.2844	8.5802	8.8521	9.1018		6.5	5.73378	6.02769	6.29	6.52278	6.72776	6.90733	7.06322	7.19747	7.31206		6.5			4.3312	4.1557	3.9984	3.8578	3.7324	3.6205	3.5211		6.5			3.67065	3.45711	3.26863
7	120.391	122.825	125.156	127.393	129.546	131.622	133.627	135.57	137.456		7	5.3053	5.7488	6.1692	6.5659	6.9388	7.2881	7.6146	7.919	8.2022		7	4.60986	4.91032	5.18479	5.43412	5.65937	5.86173	6.04272	6.20362	6.34581		7			4.7643	4.5687	4.3904	4.2283	4.0814	3.9486	3.8286		7			3.95735	3.71969	3.50795
7.5	122.343	124.99	127.528	129.966	132.311	134.57	136.751	138.86	140.904		7.5	4.3473	4.7824	5.2014	5.6028	5.9857	6.3494	6.6938	7.019	7.3252		7.5	3.6843	3.97846	4.25206	4.5052	4.73834	4.95193	5.14681	5.32383	5.48382		7.5			5.1853	4.9761	4.7827	4.6044	4.4405	4.2901	4.1525		7.5			4.23834	3.98121	3.75032
8	123.915	126.763	129.499	132.131	134.664	137.106	139.463	141.741	143.946		8	3.5237	3.9383	4.3435	4.7372	5.1178	5.4841	5.8352	6.1705	6.49		8	2.92687	3.20644	3.47048	3.71856	3.95057	4.16657	4.36677	4.55152	4.72151		8			5.5841	5.3676	5.1647	4.9752	4.7988	4.635	4.4834		8			4.5064	4.23436	3.98821
												-122.343	-124.99	-127.528	-129.966	-132.311	-134.57	-136.751	-138.86	-140.904			-100	-100	-100	-100	-100	-100	-100	-100	-100					0	0	0	0	0	0	0					#DIV/0!	#DIV/0!	#DIV/0!
												-123.915	-126.763	-129.499	-132.131	-134.664	-137.106	-139.463	-141.741	-143.946			-100	-100	-100	-100	-100	-100	-100	-100	-100					0	0	0	0	0	0	0					#DIV/0!	#DIV/0!	#DIV/0!
val(:,:,7)	=										val(:,:,7)	#VALUE!	0	0	0	0	0	0	0	0		val(:,:,7)	#VALUE!	#DIV/0!	#DIV/0!	#DIV/0!	#DIV/0!	#DIV/0!	#DIV/0!	#DIV/0!	#DIV/0!		val(:,:,7)			#VALUE!	0	0	0	0	0	0		val(:,:,7)			#VALUE!	#DIV/0!	#DIV/0!
												0	0	0	0	0	0	0	0	0			#DIV/0!	#DIV/0!	#DIV/0!	#DIV/0!	#DIV/0!	#DIV/0!	#DIV/0!	#DIV/0!	#DIV/0!					0	0	0	0	0	0	0					#DIV/0!	#DIV/0!	#DIV/0!
Height4	95.3024	96.5377	97.7591	98.8277	100.178	101.382	102.585	103.79	104.998		Height4	#VALUE!	96.5377	97.7591	98.8277	100.178	101.382	102.585	103.79	104.998		Height4	#VALUE!	#DIV/0!	#DIV/0!	#DIV/0!	#DIV/0!	#DIV/0!	#DIV/0!	#DIV/0!	#DIV/0!		Height4			2.4567	2.29	2.4188	2.5541	2.4076	2.4087	2.4127		Height4			2.57779	2.37213	2.47425
4.5	101.19	102.558	103.894	105.204	106.332	107.772	109.037	110.295	111.548		4.5	101.19	102.558	103.894	105.204	106.332	107.772	109.037	110.295	111.548		4.5	#DIV/0!	#DIV/0!	#DIV/0!	#DIV/0!	#DIV/0!	#DIV/0!	#DIV/0!	#DIV/0!	#DIV/0!		4.5			2.7032	2.6462	2.4382	2.5677	2.7057	2.5236	2.5107		4.5			2.6714	2.5802	2.34683
5	109.309	110.866	112.373	113.838	115.269	116.673	118.055	119.42	120.771		5	14.0065	14.3284	14.6136	15.0102	15.0915	15.2916	15.4699	15.6294	15.7724		5	14.6969	14.8423	14.9486	15.1883	15.0647	15.0832	15.08	15.0586	15.0216		5			3.0638	2.9718	2.8967	2.8355	2.786	2.7465	2.7152		5			2.80288	2.68053	2.57776
5.5	113.537	115.31	117.009	118.647	120.232	121.773	123.277	124.749	126.196		5.5	12.3472	12.7518	13.1157	13.4428	13.9006	14.0015	14.2397	14.4541	14.6475		5.5	12.202	12.4338	12.6242	12.7778	13.0729	12.9918	13.0595	13.1049	13.1311		5.5			3.4717	3.3372	3.2231	3.1264	3.0448	2.9762	2.9185		5.5			3.05776	2.89412	2.75457
6	117.022	119.036	120.958	122.798	124.569	126.278	127.935	129.546	131.117		6	7.7133	8.17	8.5849	8.9604	9.2994	9.6049	9.8795	10.1259	10.3467		6	7.05642	7.36925	7.63967	7.87119	8.06754	8.2323	8.36853	8.47924	8.56723		6			3.9354	3.7622	3.6112	3.48	3.3661	3.2675	3.1824		6			3.36295	3.16055	2.98551
6.5	119.846	122.112	124.269	126.33	128.305	130.204	132.036	133.808	135.528		6.5	6.3088	6.8021	7.2599	7.6831	8.0728	8.4308	8.7588	9.0587	9.3325		6.5	5.55658	5.89898	6.20455	6.4756	6.71434	6.92336	7.10497	7.26151	7.39527		6.5			4.4228	4.2182	4.036	3.8741	3.7308	3.6041	3.4922		6.5			3.69039	3.45438	3.24779
7	122.102	124.615	127.01	129.297	131.485	133.585	135.606	137.554	139.439		7	5.0793	5.5793	6.0525	6.4983	6.9163	7.3069	7.6706	8.0085	8.3216		7	4.34046	4.68707	5.00382	5.29185	5.55219	5.78635	5.99571	6.18198	6.34668		7			4.9086	4.6812	4.475	4.2886	4.1204	3.9691	3.8334		7			4.0201	3.75652	3.52334
7.5	123.877	126.628	129.252	131.761	134.163	136.467	138.682	140.815	142.874		7.5	4.0312	4.516	4.9832	5.4309	5.8578	6.263	6.6459	7.0068	7.3459		7.5	3.36364	3.69825	4.01001	4.29898	4.56552	4.81014	5.0334	5.23645	5.4202		7.5			5.3748	5.1331	4.9106	4.7062	4.5189	4.3479	4.1922		7.5			4.3388	4.05369	3.79924
8	125.256	128.225	131.066	133.787	136.396	138.901	141.31	143.629	145.866		8	3.1542	3.61	4.0562	4.4906	4.911	5.3159	5.704	6.0746	6.4272		8	2.58326	2.89691	3.1936	3.4731	3.73502	3.97941	4.20632	4.41615	4.60933		8			5.8106	5.5618	5.3298	5.1139	4.9134	4.7278	4.5566		8			4.63899	4.33752	4.06649
												-123.877	-126.628	-129.252	-131.761	-134.163	-136.467	-138.682	-140.815	-142.874			-100	-100	-100	-100	-100	-100	-100	-100	-100					0	0	0	0	0	0	0					#DIV/0!	#DIV/0!	#DIV/0!
												-125.256	-128.225	-131.066	-133.787	-136.396	-138.901	-141.31	-143.629	-145.866			-100	-100	-100	-100	-100	-100	-100	-100	-100					0	0	0	0	0	0	0					#DIV/0!	#DIV/0!	#DIV/0!
val(:,:,8)	=										val(:,:,8)	#VALUE!	0	0	0	0	0	0	0	0		val(:,:,8)	#VALUE!	#DIV/0!	#DIV/0!	#DIV/0!	#DIV/0!	#DIV/0!	#DIV/0!	#DIV/0!	#DIV/0!		val(:,:,8)			#VALUE!	0	0	0	0	0	0		val(:,:,8)			#VALUE!	#DIV/0!	#DIV/0!
												0	0	0	0	0	0	0	0	0			#DIV/0!	#DIV/0!	#DIV/0!	#DIV/0!	#DIV/0!	#DIV/0!	#DIV/0!	#DIV/0!	#DIV/0!					0	0	0	0	0	0	0					#DIV/0!	#DIV/0!	#DIV/0!
Height4	NaN	96.0544	97.212	98.3548	99.4883	100.016	100.994	102.252	103.373		Height4	#VALUE!	96.0544	97.212	98.3548	99.4883	100.016	100.994	102.252	103.373		Height4	#VALUE!	#DIV/0!	#DIV/0!	#DIV/0!	#DIV/0!	#DIV/0!	#DIV/0!	#DIV/0!	#DIV/0!		Height4			#VALUE!	2.3004	2.2763	1.6612	1.5057	2.2365	2.3787		Height4			#VALUE!	2.39489	2.34158
4.5	NaN	101.909	104.842	106.135	107.386	108.619	109.839	111.05	112.254		4.5	#VALUE!	101.909	104.842	106.135	107.386	108.619	109.839	111.05	112.254		4.5	#VALUE!	#DIV/0!	#DIV/0!	#DIV/0!	#DIV/0!	#DIV/0!	#DIV/0!	#DIV/0!	#DIV/0!		4.5			#VALUE!	4.2254	2.5441	2.4848	2.4533	2.4306	2.415		4.5			#VALUE!	4.14624	2.42661
5	NaN	109.11	110.589	111.486	113.401	114.751	116.073	117.373	118.656		5	#VALUE!	13.056	13.3773	13.1315	13.9125	14.7349	15.0792	15.1209	15.2835		5	#VALUE!	13.5923	13.761	13.3512	13.9841	14.7325	14.9308	14.7878	14.7849		5			#VALUE!	2.3759	2.8115	3.2646	2.6724	2.6225	2.583		5			#VALUE!	2.17752	2.54229
5.5	NaN	117.117	118.815	120.441	122.006	123.522	124.995	126.433	127.842		5.5	#VALUE!	15.2083	13.9732	14.3064	14.6204	14.9022	15.1553	15.3828	15.5877		5.5	#VALUE!	14.9234	13.3279	13.4795	13.6148	13.7197	13.7977	13.8522	13.8861		5.5			#VALUE!	3.3235	3.1913	3.0806	2.9882	2.9112	2.8474		5.5			#VALUE!	2.83775	2.68594
6	NaN	120.905	122.851	124.703	126.473	128.173	129.812	131.4	132.944		6	#VALUE!	11.7947	12.262	13.2166	13.0722	13.4219	13.7392	14.0269	14.2878		6	#VALUE!	10.8099	11.0879	11.8549	11.5274	11.6966	11.8367	11.9507	12.0413		6			#VALUE!	3.7978	3.6217	3.4699	3.3394	3.2275	3.1316		6			#VALUE!	3.14114	2.94804
6.5	NaN	123.931	126.144	128.244	130.243	132.155	133.989	135.755	137.462		6.5	#VALUE!	6.8132	7.3287	7.8026	8.2367	8.6331	8.9941	9.3223	9.6199		6.5	#VALUE!	5.81741	6.16816	6.47836	6.75104	6.98915	7.19559	7.37333	7.52484		6.5			#VALUE!	4.3129	4.0993	3.9111	3.7456	3.6004	3.4732		6.5			#VALUE!	3.48009	3.2497
7	NaN	126.307	128.787	131.141	133.38	135.517	137.562	139.525	141.414		7	#VALUE!	5.4015	5.9362	6.4383	6.9074	7.3443	7.7494	8.1243	8.4702		7	#VALUE!	4.46755	4.83202	5.16291	5.46156	5.73	5.96969	6.18286	6.37125		7			#VALUE!	4.8346	4.5929	4.3759	4.1814	4.0075	3.8524		7			#VALUE!	3.82767	3.56626
7.5	NaN	128.142	130.88	133.481	135.958	138.323	140.584	142.752	144.835		7.5	#VALUE!	4.2115	4.7359	5.2377	5.7154	6.1682	6.5953	6.9967	7.3729		7.5	#VALUE!	3.39827	3.75437	4.08418	4.38826	4.66741	4.92228	5.15392	5.3636		7.5			#VALUE!	5.3391	5.0788	4.8416	4.6255	4.4289	4.2508		7.5			#VALUE!	4.16655	3.88051
8	NaN	129.536	132.511	135.347	138.053	140.639	143.114	145.488	147.768		8	#VALUE!	3.2291	3.7237	4.2057	4.6724	5.1216	5.5523	5.963	6.3534		8	#VALUE!	2.55656	2.89135	3.207	3.50306	3.7793	4.03622	4.2738	4.49276		8			#VALUE!	5.8112	5.5416	5.2918	5.0613	4.8489	4.6535		8			#VALUE!	4.48618	4.18199
												#VALUE!	-128.142	-130.88	-133.481	-135.958	-138.323	-140.584	-142.752	-144.835			#VALUE!	-100	-100	-100	-100	-100	-100	-100	-100					0	0	0	0	0	0	0					#DIV/0!	#DIV/0!	#DIV/0!
												#VALUE!	-129.536	-132.511	-135.347	-138.053	-140.639	-143.114	-145.488	-147.768			#VALUE!	-100	-100	-100	-100	-100	-100	-100	-100					0	0	0	0	0	0	0					#DIV/0!	#DIV/0!	#DIV/0!
val(:,:,9)	=										val(:,:,9)	#VALUE!	0	0	0	0	0	0	0	0		val(:,:,9)	#VALUE!	#DIV/0!	#DIV/0!	#DIV/0!	#DIV/0!	#DIV/0!	#DIV/0!	#DIV/0!	#DIV/0!		val(:,:,9)			#VALUE!	0	0	0	0	0	0		val(:,:,9)			#VALUE!	#DIV/0!	#DIV/0!
												0	0	0	0	0	0	0	0	0			#DIV/0!	#DIV/0!	#DIV/0!	#DIV/0!	#DIV/0!	#DIV/0!	#DIV/0!	#DIV/0!	#DIV/0!					0	0	0	0	0	0	0					#DIV/0!	#DIV/0!	#DIV/0!
Height4	NaN	NaN	NaN	NaN	NaN	92.1621	93.1668	94.1651	95.16		Height4	#VALUE!	#VALUE!	#VALUE!	#VALUE!	#VALUE!	92.1621	93.1668	94.1651	95.16		Height4	#VALUE!	#VALUE!	#VALUE!	#VALUE!	#VALUE!	#DIV/0!	#DIV/0!	#DIV/0!	#DIV/0!		Height4			#VALUE!	#VALUE!	#VALUE!	#VALUE!	#VALUE!	2.003	1.9932		Height4			#VALUE!	#VALUE!	#VALUE!
4.5	NaN	NaN	NaN	NaN	NaN	108.607	109.827	110.481	111.623		4.5	#VALUE!	#VALUE!	#VALUE!	#VALUE!	#VALUE!	108.607	109.827	110.481	111.623		4.5	#VALUE!	#VALUE!	#VALUE!	#VALUE!	#VALUE!	#DIV/0!	#DIV/0!	#DIV/0!	#DIV/0!		4.5			#VALUE!	#VALUE!	#VALUE!	#VALUE!	#VALUE!	1.8733	1.7958		4.5			#VALUE!	#VALUE!	#VALUE!
5	NaN	NaN	NaN	NaN	NaN	115.65	116.948	118.219	119.468		5	#VALUE!	#VALUE!	#VALUE!	#VALUE!	#VALUE!	23.4877	23.7816	24.0541	24.3081	ignore	5	#VALUE!	#VALUE!	#VALUE!	#VALUE!	#VALUE!	25.4852	25.5258	25.5446	25.5445		5			#VALUE!	#VALUE!	#VALUE!	#VALUE!	#VALUE!	2.5694	2.5197		5			#VALUE!	#VALUE!	#VALUE!
5.5	NaN	NaN	NaN	NaN	NaN	121.375	122.822	124.225	125.592		5.5	#VALUE!	#VALUE!	#VALUE!	#VALUE!	#VALUE!	12.7677	12.9952	13.7444	13.9692		5.5	#VALUE!	#VALUE!	#VALUE!	#VALUE!	#VALUE!	11.7558	11.8324	12.4405	12.5147		5.5			#VALUE!	#VALUE!	#VALUE!	#VALUE!	#VALUE!	2.85	2.7698		5.5			#VALUE!	#VALUE!	#VALUE!
6	NaN	NaN	NaN	NaN	NaN	129.918	131.552	133.127	134.653		6	#VALUE!	#VALUE!	#VALUE!	#VALUE!	#VALUE!	14.2679	14.6037	14.9083	15.1846		6	#VALUE!	#VALUE!	#VALUE!	#VALUE!	#VALUE!	12.3372	12.4873	12.6107	12.7102		6			#VALUE!	#VALUE!	#VALUE!	#VALUE!	#VALUE!	3.2098	3.1006		6			#VALUE!	#VALUE!	#VALUE!
6.5	NaN	NaN	NaN	NaN	NaN	134.002	135.85	137.619	139.321		6.5	#VALUE!	#VALUE!	#VALUE!	#VALUE!	#VALUE!	12.6269	13.0275	13.3939	13.729		6.5	#VALUE!	#VALUE!	#VALUE!	#VALUE!	#VALUE!	10.4032	10.6068	10.782	10.9314		6.5			#VALUE!	#VALUE!	#VALUE!	#VALUE!	#VALUE!	3.617	3.4713		6.5			#VALUE!	#VALUE!	#VALUE!
7	NaN	NaN	NaN	NaN	NaN	137.363	139.446	141.433	143.337		7	#VALUE!	#VALUE!	#VALUE!	#VALUE!	#VALUE!	7.4458	7.8937	8.3058	8.684		7	#VALUE!	#VALUE!	#VALUE!	#VALUE!	#VALUE!	5.73117	6.00044	6.23898	6.44918		7			#VALUE!	#VALUE!	#VALUE!	#VALUE!	#VALUE!	4.0698	3.8909		7			#VALUE!	#VALUE!	#VALUE!
7.5	NaN	NaN	NaN	NaN	NaN	140.091	142.415	144.631	146.749		7.5	#VALUE!	#VALUE!	#VALUE!	#VALUE!	#VALUE!	6.089	6.5656	7.012	7.4286		7.5	#VALUE!	#VALUE!	#VALUE!	#VALUE!	#VALUE!	4.54396	4.833	5.09523	5.33201		7.5			#VALUE!	#VALUE!	#VALUE!	#VALUE!	#VALUE!	4.54	4.3343		7.5			#VALUE!	#VALUE!	#VALUE!
8	NaN	NaN	NaN	NaN	NaN	142.275	144.837	147.281	149.618		8	#VALUE!	#VALUE!	#VALUE!	#VALUE!	#VALUE!	4.9117	5.3914	5.848	6.2812		8	#VALUE!	#VALUE!	#VALUE!	#VALUE!	#VALUE!	3.5757	3.86631	4.13481	4.38213		8			#VALUE!	#VALUE!	#VALUE!	#VALUE!	#VALUE!	5.0061	4.7807		8			#VALUE!	#VALUE!	#VALUE!
[truncated: 24 more columns]

## Sheet: Mean interception
North Length(:,:,1)	=										North Length(:,:,1)											North Length(:,:,1)											North Length(:,:,1)
	16Span	16.5	17	17.5	18	18.5	19	19.5	20			16Span	16.5	17	17.5	18	18.5	19	19.5	20			16Span	16.5	17	17.5	18	18.5	19	19.5	20			16Span	16.5	17	17.5	18	18.5	19	19.5	20
Height4	5.6035	5.5298	5.4595	5.3926	5.3287	5.2679	5.2098	5.1543	5.1013		Height4											Height4			-2.56982	-2.4811	-2.39582	-2.31243	-2.23131	-2.15646	-2.08261		Height4
4.5	5.8847	5.8072	5.7329	5.6618	5.5937	5.5285	5.4661	5.4062	5.3489		4.5											4.5			-2.57957	-2.50379	-2.42809	-2.35437	-2.28114	-2.21217	-2.14412		4.5
5	6.1449	6.0653	5.9886	5.9148	5.8438	5.7755	5.7098	5.6467	5.5859		5	9.66182	9.68389	9.69136	9.68364	9.66652	9.63572	9.5973	9.55319	9.49954		5			-2.54357	-2.48133	-2.41793	-2.35511	-2.29303	-2.23011	-2.16995		5
5.5	6.3831	6.3029	6.2253	6.1502	6.0776	6.0074	5.9397	5.8742	5.8111		5.5	8.46942	8.53596	8.58902	8.62623	8.6508	8.66239	8.66431	8.65673	8.64103		5.5			-2.47215	-2.42269	-2.37258	-2.32188	-2.26899	-2.21727	-2.16509		5.5
6	6.5992	6.5198	6.4426	6.3674	6.2943	6.2234	6.1546	6.0879	6.0232		6	7.39312	7.49345	7.58107	7.65199	7.70902	7.75517	7.79012	7.81341	7.82864		6			-2.37301	-2.3375	-2.30187	-2.26152	-2.21947	-2.17727	-2.13499		6
6.5	6.7936	6.7162	6.6404	6.5662	6.4937	6.4231	6.3542	6.2871	6.2218		6.5	6.43104	6.5573	6.66795	6.76401	6.84645	6.9198	6.97847	7.02904	7.06751		6.5			-2.25506	-2.23341	-2.2092	-2.17934	-2.14824	-2.11736	-2.08366		6.5
7	6.9673	6.8927	6.8193	6.747	6.676	6.6064	6.5383	6.4716	6.4065		7	5.57795	5.7195	5.84702	5.96162	6.06422	6.15419	6.23436	6.30267	6.36373		7			-2.12421	-2.11383	-2.10139	-2.08389	-2.06261	-2.04045	-2.01581		7
7.5	7.1214	7.0505	6.9801	6.9104	6.8416	6.7738	6.7071	6.6416	6.5773		7.5	4.82513	4.97752	5.11566	5.242	5.3575	5.45998	5.55381	5.63853	5.71378		7.5			-1.98416	-1.98709	-1.98421	-1.97673	-1.96591	-1.95164	-1.93526		7.5
8	7.2576	7.1906	7.1238	7.0573	6.9913	6.9259	6.8612	6.7974	6.7345		8	4.16661	4.32196	4.46527	4.59908	4.72289	4.83622	4.93859	5.0343	5.1198		8			-1.84358	-1.85381	-1.85996	-1.8619	-1.86088	-1.85535	-1.84662		8
												-100	-100	-100	-100	-100	-100	-100	-100	-100					#DIV/0!	#DIV/0!	#DIV/0!	#DIV/0!	#DIV/0!	#DIV/0!	#DIV/0!
												-100	-100	-100	-100	-100	-100	-100	-100	-100					#DIV/0!	#DIV/0!	#DIV/0!	#DIV/0!	#DIV/0!	#DIV/0!	#DIV/0!
North Length(:,:,1)	=										North Length(:,:,1)	#VALUE!	#DIV/0!	#DIV/0!	#DIV/0!	#DIV/0!	#DIV/0!	#DIV/0!	#DIV/0!	#DIV/0!		North Length(:,:,1)			#VALUE!	#DIV/0!	#DIV/0!	#DIV/0!	#DIV/0!	#DIV/0!	#DIV/0!		North Length(:,:,1)
												#DIV/0!	#DIV/0!	#DIV/0!	#DIV/0!	#DIV/0!	#DIV/0!	#DIV/0!	#DIV/0!	#DIV/0!					#DIV/0!	#DIV/0!	#DIV/0!	#DIV/0!	#DIV/0!	#DIV/0!	#DIV/0!
Height4	5.6939	5.6147	5.5393	5.4675	5.3993	5.3342	5.2723	5.2132	5.1569		Height4	#VALUE!	#DIV/0!	#DIV/0!	#DIV/0!	#DIV/0!	#DIV/0!	#DIV/0!	#DIV/0!	#DIV/0!		Height4			-2.71519	-2.62169	-2.5274	-2.43804	-2.35216	-2.26838	-2.1888		Height4	1.61328	1.53532	1.46167	1.38894	1.3249	1.25857	1.19966	1.14274	1.08992
4.5	5.9846	5.9016	5.8221	5.7462	5.6735	5.604	5.5375	5.4738	5.4129		4.5	#DIV/0!	#DIV/0!	#DIV/0!	#DIV/0!	#DIV/0!	#DIV/0!	#DIV/0!	#DIV/0!	#DIV/0!		4.5			-2.7153	-2.63318	-2.55234	-2.47468	-2.39711	-2.32334	-2.25011		4.5	1.69762	1.62557	1.55593	1.49069	1.4266	1.36565	1.30623	1.25042	1.19651
5	6.2515	6.1667	6.0851	6.0065	5.931	5.8585	5.7887	5.7217	5.6573		5	9.79294	9.83134	9.85323	9.85825	9.84757	9.82903	9.79459	9.75409	9.7035		5			-2.66176	-2.59782	-2.53242	-2.464	-2.39926	-2.33507	-2.26994		5	1.73477	1.67181	1.61139	1.55035	1.49218	1.43711	1.38183	1.32821	1.27822
5.5	6.4937	6.4089	6.3268	6.2473	6.1704	6.0962	6.0245	5.9553	5.8885		5.5	8.50683	8.59597	8.66869	8.72055	8.75826	8.78301	8.79458	8.79645	8.78642		5.5			-2.57018	-2.52149	-2.47202	-2.41864	-2.36451	-2.31128	-2.25745		5.5	1.7327	1.68177	1.63044	1.57881	1.52692	1.47818	1.42768	1.38061	1.33193
6	6.7113	6.628	6.5469	6.4678	6.3909	6.3162	6.2438	6.1735	6.1054		6	7.35503	7.4805	7.58903	7.68001	7.75417	7.81258	7.86187	7.89625	7.92074		6			-2.4496	-2.41702	-2.38281	-2.34392	-2.30171	-2.25927	-2.2166		6	1.69869	1.65956	1.61891	1.57678	1.53472	1.49115	1.44932	1.40607	1.36472
6.5	6.9051	6.8246	6.7456	6.6681	6.5923	6.5183	6.4461	6.3758	6.3073		6.5	6.33537	6.48629	6.61946	6.73571	6.83748	6.92399	6.99809	7.06094	7.11217		6.5			-2.30989	-2.29317	-2.27259	-2.24652	-2.21774	-2.18615	-2.15324		6.5	1.64125	1.61401	1.58424	1.55189	1.51839	1.48215	1.44629	1.41083	1.3742
7	7.0763	6.9995	6.9236	6.8487	6.775	6.7026	6.6316	6.5621	6.4941		7	5.43859	5.60501	5.75387	5.88917	6.01011	6.1176	6.21096	6.29465	6.3665		7			-2.15791	-2.15444	-2.14628	-2.13325	-2.11661	-2.0962	-2.07341		7	1.56445	1.54947	1.52948	1.50734	1.48292	1.45616	1.42698	1.39842	1.36736
7.5	7.2266	7.1542	7.0821	7.0105	6.9397	6.8696	6.8006	6.7327	6.6659		7.5	4.65598	4.82959	4.98844	5.1349	5.26978	5.38944	5.49945	5.59773	5.68548		7.5			-1.99956	-2.00861	-2.0107	-2.00984	-2.00441	-1.99284	-1.98071		7.5	1.47724	1.47082	1.4613	1.44854	1.43388	1.41427	1.39405	1.37166	1.34706
8	7.3577	7.2901	7.2224	7.1547	7.0872	7.0201	6.9536	6.8879	6.823		8	3.97665	4.15173	4.31567	4.468	4.60812	4.73697	4.85554	4.96487	5.0646		8			-1.83889	-1.85731	-1.87195	-1.88128	-1.88509	-1.88316	-1.87816		8	1.37924	1.38375	1.38409	1.38013	1.3717	1.36011	1.3467	1.33139	1.31413
												-100	-100	-100	-100	-100	-100	-100	-100	-100					#DIV/0!	#DIV/0!	#DIV/0!	#DIV/0!	#DIV/0!	#DIV/0!	#DIV/0!			#DIV/0!	#DIV/0!	#DIV/0!	#DIV/0!	#DIV/0!	#DIV/0!	#DIV/0!	#DIV/0!	#DIV/0!
												-100	-100	-100	-100	-100	-100	-100	-100	-100					#DIV/0!	#DIV/0!	#DIV/0!	#DIV/0!	#DIV/0!	#DIV/0!	#DIV/0!			#DIV/0!	#DIV/0!	#DIV/0!	#DIV/0!	#DIV/0!	#DIV/0!	#DIV/0!	#DIV/0!	#DIV/0!
val(:,:,3)	=										val(:,:,3)	#VALUE!	#DIV/0!	#DIV/0!	#DIV/0!	#DIV/0!	#DIV/0!	#DIV/0!	#DIV/0!	#DIV/0!		val(:,:,3)			#VALUE!	#DIV/0!	#DIV/0!	#DIV/0!	#DIV/0!	#DIV/0!	#DIV/0!		val(:,:,3)	#VALUE!	#DIV/0!	#DIV/0!	#DIV/0!	#DIV/0!	#DIV/0!	#DIV/0!	#DIV/0!	#DIV/0!
												#DIV/0!	#DIV/0!	#DIV/0!	#DIV/0!	#DIV/0!	#DIV/0!	#DIV/0!	#DIV/0!	#DIV/0!					#DIV/0!	#DIV/0!	#DIV/0!	#DIV/0!	#DIV/0!	#DIV/0!	#DIV/0!			#DIV/0!	#DIV/0!	#DIV/0!	#DIV/0!	#DIV/0!	#DIV/0!	#DIV/0!	#DIV/0!	#DIV/0!
Height4	5.7882	5.7029	5.622	5.5451	5.472	5.4026	5.3365	5.2736	5.2137		Height4	#VALUE!	#DIV/0!	#DIV/0!	#DIV/0!	#DIV/0!	#DIV/0!	#DIV/0!	#DIV/0!	#DIV/0!		Height4			-2.87136	-2.76701	-2.66809	-2.56984	-2.47624	-2.38774	-2.30113		Height4	1.65616	1.57088	1.49297	1.4193	1.34647	1.28229	1.21768	1.1586	1.10144
4.5	6.0891	6.0002	5.9152	5.834	5.7564	5.6822	5.6114	5.5436	5.4789		4.5	#DIV/0!	#DIV/0!	#DIV/0!	#DIV/0!	#DIV/0!	#DIV/0!	#DIV/0!	#DIV/0!	#DIV/0!		4.5			-2.85592	-2.76991	-2.68461	-2.60199	-2.51894	-2.4392	-2.36126		4.5	1.74615	1.67073	1.59908	1.52797	1.46118	1.39543	1.33454	1.27517	1.21931
5	6.3629	6.2727	6.1858	6.1023	6.022	5.9448	5.8707	5.7995	5.7312		5	9.92882	9.99141	10.0285	10.0485	10.0512	10.0359	10.0103	9.97231	9.92577		5			-2.78332	-2.71653	-2.648	-2.58099	-2.51245	-2.44415	-2.37621		5	1.78197	1.71891	1.65486	1.59494	1.53431	1.47307	1.41655	1.35974	1.30628
5.5	6.609	6.5195	6.4326	6.3486	6.2672	6.1886	6.1127	6.0395	5.9689		5.5	8.53821	8.65471	8.74696	8.82071	8.8736	8.91204	8.9336	8.94545	8.9434		5.5			-2.66909	-2.62137	-2.57128	-2.52024	-2.46522	-2.40927	-2.35248		5.5	1.77557	1.72573	1.67225	1.6215	1.56878	1.5157	1.46402	1.41387	1.36537
6	6.8276	6.7405	6.6553	6.5723	6.4914	6.4128	6.3365	6.2625	6.1907		6	7.30327	7.45771	7.58996	7.70201	7.79475	7.87243	7.93432	7.98345	8.01752		6			-2.52358	-2.49536	-2.4627	-2.42685	-2.38623	-2.34375	-2.30095		6	1.7329	1.69734	1.65575	1.6157	1.57255	1.5294	1.48467	1.44165	1.39712
6.5	7.0199	6.9365	6.8544	6.7737	6.6945	6.6172	6.5416	6.4679	6.3961		6.5	6.21728	6.3962	6.55722	6.69596	6.81804	6.92564	7.01654	7.0933	7.1571		6.5			-2.35758	-2.347	-2.33281	-2.31041	-2.28396	-2.25624	-2.22423		6.5	1.66254	1.63966	1.6129	1.58366	1.55029	1.51727	1.48152	1.44452	1.40789
7	7.1876	7.109	7.0308	6.9535	6.8772	6.802	6.7282	6.6558	6.5849		7	5.27272	5.46695	5.64212	5.8001	5.94325	6.06911	6.18165	6.28024	6.36762		7			-2.18153	-2.18737	-2.18467	-2.17876	-2.16658	-2.14937	-2.12984		7	1.57286	1.5644	1.54833	1.53022	1.50849	1.48301	1.45666	1.4279	1.39819
7.5	7.3329	7.2596	7.1862	7.113	7.0402	6.9681	6.8968	6.8265	6.7573		7.5	4.45875	4.65797	4.84069	5.00908	5.16394	5.30285	5.42986	5.5443	5.64719		7.5			-2.00057	-2.0194	-2.03167	-2.03712	-2.03687	-2.03212	-2.02268		7.5	1.47095	1.47326	1.4699	1.46209	1.44819	1.43385	1.41458	1.3932	1.37116
8	7.4579	7.3903	7.3221	7.2535	7.1848	7.1164	7.0483	6.9807	6.9139		8	3.76064	3.95696	4.1432	4.31437	4.47275	4.62217	4.75759	4.88146	4.99628		8			-1.82089	-1.85108	-1.87515	-1.89012	-1.89984	-1.90686	-1.90684		8	1.36184	1.37447	1.38043	1.38091	1.37713	1.37178	1.36188	1.34729	1.33226
												-100	-100	-100	-100	-100	-100	-100	-100	-100					#DIV/0!	#DIV/0!	#DIV/0!	#DIV/0!	#DIV/0!	#DIV/0!	#DIV/0!			#DIV/0!	#DIV/0!	#DIV/0!	#DIV/0!	#DIV/0!	#DIV/0!	#DIV/0!	#DIV/0!	#DIV/0!
												-100	-100	-100	-100	-100	-100	-100	-100	-100					#DIV/0!	#DIV/0!	#DIV/0!	#DIV/0!	#DIV/0!	#DIV/0!	#DIV/0!			#DIV/0!	#DIV/0!	#DIV/0!	#DIV/0!	#DIV/0!	#DIV/0!	#DIV/0!	#DIV/0!	#DIV/0!
val(:,:,4)	=										val(:,:,4)	#VALUE!	#DIV/0!	#DIV/0!	#DIV/0!	#DIV/0!	#DIV/0!	#DIV/0!	#DIV/0!	#DIV/0!		val(:,:,4)			#VALUE!	#DIV/0!	#DIV/0!	#DIV/0!	#DIV/0!	#DIV/0!	#DIV/0!		val(:,:,4)	#VALUE!	#DIV/0!	#DIV/0!	#DIV/0!	#DIV/0!	#DIV/0!	#DIV/0!	#DIV/0!	#DIV/0!
												#DIV/0!	#DIV/0!	#DIV/0!	#DIV/0!	#DIV/0!	#DIV/0!	#DIV/0!	#DIV/0!	#DIV/0!					#DIV/0!	#DIV/0!	#DIV/0!	#DIV/0!	#DIV/0!	#DIV/0!	#DIV/0!			#DIV/0!	#DIV/0!	#DIV/0!	#DIV/0!	#DIV/0!	#DIV/0!	#DIV/0!	#DIV/0!	#DIV/0!
Height4	5.885	5.7935	5.7066	5.6243	5.5462	5.472	5.4016	5.3347	5.2711		Height4	#VALUE!	#DIV/0!	#DIV/0!	#DIV/0!	#DIV/0!	#DIV/0!	#DIV/0!	#DIV/0!	#DIV/0!		Height4			-3.03144	-2.92051	-2.81078	-2.70789	-2.60719	-2.50914	-2.41595		Height4	1.67237	1.58867	1.5048	1.42829	1.35599	1.28457	1.2199	1.1586	1.10095
4.5	6.1974	6.1023	6.0114	5.9246	5.8418	5.7627	5.6872	5.6152	5.5464		4.5	#DIV/0!	#DIV/0!	#DIV/0!	#DIV/0!	#DIV/0!	#DIV/0!	#DIV/0!	#DIV/0!	#DIV/0!		4.5			-3.00126	-2.91202	-2.82131	-2.73267	-2.64644	-2.55956	-2.47573		4.5	1.77859	1.70161	1.62632	1.55297	1.48357	1.4167	1.35082	1.29158	1.232
5	6.4787	6.3828	6.2904	6.2015	6.1161	6.0341	5.9554	5.8798	5.8074		5	10.0884	10.1717	10.2303	10.2626	10.2755	10.2723	10.2525	10.218	10.1743		5			-2.90645	-2.84045	-2.77089	-2.69935	-2.62749	-2.55713	-2.48514		5	1.81992	1.75523	1.69097	1.62562	1.5626	1.50215	1.44276	1.3846	1.32956
5.5	6.7285	6.6341	6.5425	6.4536	6.3676	6.2845	6.2042	6.1267	6.052		5.5	8.56972	8.71475	8.83488	8.92887	9.00065	9.05478	9.09059	9.1092	9.11582		5.5			-2.76436	-2.72079	-2.67329	-2.62024	-2.56612	-2.51094	-2.45318		5.5	1.80814	1.7578	1.70848	1.65391	1.60199	1.54962	1.49688	1.44383	1.39222
6	6.9474	6.8566	6.7675	6.6804	6.5955	6.5129	6.4326	6.3546	6.2791		6	7.23448	7.42307	7.58457	7.72233	7.83833	7.9349	8.0129	8.0751	8.1224		6			-2.58946	-2.56979	-2.54156	-2.50733	-2.46987	-2.43056	-2.38628		6	1.75464	1.72242	1.68587	1.64478	1.60366	1.56094	1.51661	1.47066	1.42795
6.5	7.1373	7.0513	6.9663	6.8824	6.8	6.7193	6.6403	6.5631	6.4879		6.5	6.07565	6.28872	6.47765	6.64435	6.79063	6.91861	7.02911	7.12292	7.20258		6.5			-2.39586	-2.3953	-2.38721	-2.36981	-2.34853	-2.32465	-2.29508		6.5	1.67239	1.65501	1.63253	1.60474	1.57592	1.54295	1.50881	1.47188	1.43525
7	7.3004	7.2203	7.1403	7.0608	6.982	6.9042	6.8276	6.7523	6.6785		7	5.08104	5.30438	5.50868	5.69427	5.86006	6.00808	6.1406	6.25846	6.36078		7			-2.19303	-2.20905	-2.21699	-2.21788	-2.2114	-2.20011	-2.18378		7	1.56937	1.56562	1.55743	1.54311	1.52388	1.5025	1.47736	1.44986	1.42143
7.5	7.4394	7.3658	7.2915	7.2171	7.1427	7.0687	6.9954	6.9228	6.8513		7.5	4.23269	4.46017	4.66819	4.86313	5.03971	5.19995	5.34765	5.48064	5.6012		7.5			-1.98806	-2.01879	-2.04073	-2.05623	-2.06225	-2.06403	-2.05993		7.5	1.45236	1.46289	1.46531	1.46352	1.45592	1.44372	1.42965	1.41068	1.39109
8	7.5569	7.49	7.422	7.3531	7.2837	7.2141	7.1446	7.0755	7.0069		8	3.51351	3.7353	3.94521	4.13976	4.32111	4.48857	4.64292	4.78652	4.91727		8			-1.78512	-1.82777	-1.86338	-1.89036	-1.90974	-1.92124	-1.92733		8	1.32745	1.34907	1.36436	1.37313	1.37652	1.37289	1.36629	1.35803	1.34512
												-100	-100	-100	-100	-100	-100	-100	-100	-100					#DIV/0!	#DIV/0!	#DIV/0!	#DIV/0!	#DIV/0!	#DIV/0!	#DIV/0!			#DIV/0!	#DIV/0!	#DIV/0!	#DIV/0!	#DIV/0!	#DIV/0!	#DIV/0!	#DIV/0!	#DIV/0!
												-100	-100	-100	-100	-100	-100	-100	-100	-100					#DIV/0!	#DIV/0!	#DIV/0!	#DIV/0!	#DIV/0!	#DIV/0!	#DIV/0!			#DIV/0!	#DIV/0!	#DIV/0!	#DIV/0!	#DIV/0!	#DIV/0!	#DIV/0!	#DIV/0!	#DIV/0!
val(:,:,5)	=										val(:,:,5)	#VALUE!	#DIV/0!	#DIV/0!	#DIV/0!	#DIV/0!	#DIV/0!	#DIV/0!	#DIV/0!	#DIV/0!		val(:,:,5)			#VALUE!	#DIV/0!	#DIV/0!	#DIV/0!	#DIV/0!	#DIV/0!	#DIV/0!		val(:,:,5)	#VALUE!	#DIV/0!	#DIV/0!	#DIV/0!	#DIV/0!	#DIV/0!	#DIV/0!	#DIV/0!	#DIV/0!
												#DIV/0!	#DIV/0!	#DIV/0!	#DIV/0!	#DIV/0!	#DIV/0!	#DIV/0!	#DIV/0!	#DIV/0!					#DIV/0!	#DIV/0!	#DIV/0!	#DIV/0!	#DIV/0!	#DIV/0!	#DIV/0!			#DIV/0!	#DIV/0!	#DIV/0!	#DIV/0!	#DIV/0!	#DIV/0!	#DIV/0!	#DIV/0!	#DIV/0!
Height4	5.9821	5.884	5.7912	5.7032	5.6199	5.5409	5.4661	5.395	5.3276		Height4	#VALUE!	#DIV/0!	#DIV/0!	#DIV/0!	#DIV/0!	#DIV/0!	#DIV/0!	#DIV/0!	#DIV/0!		Height4			-3.19119	-3.07274	-2.95794	-2.84577	-2.7367	-2.63315	-2.5338		Height4	1.64996	1.5621	1.48249	1.40284	1.32884	1.25914	1.19409	1.13034	1.07188
4.5	6.3078	6.2062	6.1092	6.0166	5.9283	5.8441	5.7639	5.6873	5.6143		4.5	#DIV/0!	#DIV/0!	#DIV/0!	#DIV/0!	#DIV/0!	#DIV/0!	#DIV/0!	#DIV/0!	#DIV/0!		4.5			-3.14848	-3.05501	-2.96111	-2.86707	-2.77314	-2.68305	-2.59546		4.5	1.78139	1.70264	1.62691	1.55285	1.48071	1.41253	1.34864	1.28401	1.22422
5	6.5975	6.4958	6.3977	6.3033	6.2126	6.1255	6.0419	5.9618	5.885		5	10.2874	10.3977	10.4728	10.5222	10.5465	10.5506	10.534	10.506	10.4625		5			-3.02842	-2.96345	-2.89323	-2.82074	-2.74764	-2.67243	-2.59687		5	1.8337	1.77038	1.70577	1.64154	1.5778	1.51472	1.45246	1.39461	1.33623
5.5	6.8511	6.7519	6.6554	6.5617	6.4709	6.383	6.2982	6.2163	6.1373		5.5	8.61315	8.79282	8.94061	9.05993	9.15271	9.22127	9.26977	9.30143	9.3155		5.5			-2.85648	-2.81698	-2.77218	-2.72338	-2.66887	-2.61162	-2.5547		5.5	1.8221	1.77567	1.72564	1.67503	1.62228	1.56735	1.5151	1.46245	1.40945
6	7.0698	6.9754	6.8826	6.7915	6.7026	6.6158	6.5314	6.4495	6.37		6	7.15877	7.38323	7.57929	7.74515	7.8872	8.00424	8.10176	8.18042	8.24129		6			-2.64788	-2.63641	-2.61529	-2.58706	-2.55423	-2.51368	-2.47114		6	1.76181	1.73264	1.70078	1.66307	1.62383	1.57994	1.53593	1.49341	1.44766
6.5	7.2561	7.1681	7.0805	6.9937	6.9082	6.8241	6.7417	6.6611	6.5824		6.5	5.91146	6.16419	6.38729	6.58366	6.75795	6.91054	7.04169	7.15538	7.25237		6.5			-2.42003	-2.433	-2.43344	-2.42504	-2.41018	-2.38859	-2.36291		6.5	1.66449	1.65643	1.63932	1.61717	1.59118	1.55969	1.52704	1.4932	1.45656
7	7.4133	7.3325	7.2512	7.1699	7.0889	7.0087	6.9295	6.8514	6.7747		7	4.85869	5.11942	5.35553	5.57167	5.76344	5.93881	6.09517	6.23149	6.35322		7			-2.18661	-2.21752	-2.23825	-2.24829	-2.24859	-2.24435	-2.23393		7	1.54649	1.55395	1.55316	1.54515	1.53108	1.51357	1.49247	1.46765	1.44044
7.5	7.5445	7.4715	7.3972	7.322	7.2465	7.171	7.0958	7.0212	6.9474		7.5	3.97459	4.23264	4.47285	4.69422	4.89708	5.08345	5.25238	5.40601	5.54509		7.5			-1.95242	-2.00094	-2.03726	-2.06228	-2.07962	-2.08897	-2.09138		7.5	1.41275	1.43501	1.44963	1.45349	1.45323	1.44723	1.43523	1.42139	1.40265
8	7.6532	7.5881	7.521	7.4524	7.3829	7.3127	7.2422	7.1717	7.1015		8	3.23608	3.48585	3.72076	3.94008	4.14733	4.33747	4.51259	4.67496	4.82383		8			-1.72738	-1.78833	-1.83619	-1.87456	-1.90576	-1.92815	-1.94278		8	1.27433	1.30975	1.33387	1.35045	1.36195	1.36677	1.36607	1.35962	1.3501
												-100	-100	-100	-100	-100	-100	-100	-100	-100					#DIV/0!	#DIV/0!	#DIV/0!	#DIV/0!	#DIV/0!	#DIV/0!	#DIV/0!			#DIV/0!	#DIV/0!	#DIV/0!	#DIV/0!	#DIV/0!	#DIV/0!	#DIV/0!	#DIV/0!	#DIV/0!
												-100	-100	-100	-100	-100	-100	-100	-100	-100					#DIV/0!	#DIV/0!	#DIV/0!	#DIV/0!	#DIV/0!	#DIV/0!	#DIV/0!			#DIV/0!	#DIV/0!	#DIV/0!	#DIV/0!	#DIV/0!	#DIV/0!	#DIV/0!	#DIV/0!	#DIV/0!
val(:,:,6)	=										val(:,:,6)	#VALUE!	#DIV/0!	#DIV/0!	#DIV/0!	#DIV/0!	#DIV/0!	#DIV/0!	#DIV/0!	#DIV/0!		val(:,:,6)			#VALUE!	#DIV/0!	#DIV/0!	#DIV/0!	#DIV/0!	#DIV/0!	#DIV/0!		val(:,:,6)	#VALUE!	#DIV/0!	#DIV/0!	#DIV/0!	#DIV/0!	#DIV/0!	#DIV/0!	#DIV/0!	#DIV/0!
												#DIV/0!	#DIV/0!	#DIV/0!	#DIV/0!	#DIV/0!	#DIV/0!	#DIV/0!	#DIV/0!	#DIV/0!					#DIV/0!	#DIV/0!	#DIV/0!	#DIV/0!	#DIV/0!	#DIV/0!	#DIV/0!			#DIV/0!	#DIV/0!	#DIV/0!	#DIV/0!	#DIV/0!	#DIV/0!	#DIV/0!	#DIV/0!	#DIV/0!
Height4	5.8954	5.7947	5.6993	5.6088	5.5231	5.4419	5.365	5.292	5.2227		Height4	#VALUE!	#DIV/0!	#DIV/0!	#DIV/0!	#DIV/0!	#DIV/0!	#DIV/0!	#DIV/0!	#DIV/0!		Height4			-3.32632	-3.2081	-3.09161	-2.97568	-2.86252	-2.75455	-2.65238		Height4	-1.44932	-1.51768	-1.58689	-1.65521	-1.72245	-1.78671	-1.84958	-1.90918	-1.96899
4.5	6.4168	6.3089	6.2058	6.1075	6.0137	5.9244	5.8393	5.7583	5.6811		4.5	#DIV/0!	#DIV/0!	#DIV/0!	#DIV/0!	#DIV/0!	#DIV/0!	#DIV/0!	#DIV/0!	#DIV/0!		4.5			-3.28824	-3.19232	-3.09549	-2.99795	-2.90004	-2.80366	-2.70923		4.5	1.72802	1.6548	1.58122	1.51082	1.44055	1.37404	1.30814	1.2484	1.18982
5	6.7169	6.6094	6.5056	6.4057	6.3096	6.2174	6.1289	6.0441	5.9628		5	13.9346	14.0594	14.1474	14.208	14.2402	14.2505	14.2386	14.212	14.1708		5			-3.1458	-3.08197	-3.01279	-2.93957	-2.86389	-2.78734	-2.71011		5	1.80978	1.74882	1.68654	1.62455	1.56134	1.50029	1.43994	1.38046	1.32201
5.5	6.9748	6.8711	6.7699	6.6713	6.5757	6.483	6.3935	6.3071	6.2238		5.5	8.69592	8.91122	9.08988	9.23127	9.34533	9.4288	9.49086	9.53059	9.55273		5.5			-2.93772	-2.90783	-2.86858	-2.82254	-2.77081	-2.71325	-2.65426		5.5	1.80555	1.76543	1.72041	1.6703	1.61956	1.56666	1.51313	1.46068	1.40941
6	7.1929	7.0955	6.9992	6.9044	6.8115	6.7207	6.6323	6.5462	6.4627		6	7.0866	7.35468	7.58731	7.78525	7.95455	8.09502	8.21355	8.30727	8.38365		6			-2.69293	-2.69326	-2.68174	-2.66062	-2.63084	-2.59646	-2.55718		6	1.74121	1.72177	1.69413	1.66237	1.62474	1.5856	1.54484	1.49934	1.45526
6.5	7.3747	7.2853	7.1957	7.1064	7.0181	6.9308	6.8451	6.7611	6.6789		6.5	5.7335	6.02815	6.28961	6.52197	6.7278	6.9073	7.06342	7.19824	7.31225		6.5			-2.42722	-2.45563	-2.46814	-2.47101	-2.46505	-2.44849	-2.42801		6.5	1.63449	1.63502	1.627	1.61145	1.59086	1.56358	1.53374	1.50125	1.46603
7	7.5245	7.4439	7.3621	7.2796	7.197	7.1147	7.033	6.9523	6.8728		7	4.6101	4.91015	5.18488	5.43422	5.65955	5.86248	6.04164	6.2036	6.34565		7			-2.15828	-2.20718	-2.24257	-2.26523	-2.27873	-2.2826	-2.27783		7	1.50001	1.51926	1.5294	1.53001	1.52492	1.51241	1.49361	1.47269	1.44803
7.5	7.6464	7.5751	7.5016	7.4266	7.3506	7.2741	7.1974	7.121	7.0452		7.5	3.68422	3.97787	4.25115	4.5058	4.73775	4.95325	5.14675	5.3231	5.48444		7.5			-1.8937	-1.96037	-2.0129	-2.05343	-2.08418	-2.10473	-2.11465		7.5	1.35065	1.3866	1.41134	1.42857	1.43656	1.43774	1.43183	1.42141	1.40772
8	7.7447	7.6826	7.6176	7.5503	7.4813	7.4111	7.3401	7.2688	7.1973		8	2.92644	3.20665	3.47048	3.71861	3.95026	4.16602	4.36656	4.55245	4.72151		8			-1.64112	-1.72207	-1.78928	-1.84364	-1.88737	-1.92009	-1.94548		8	1.19558	1.24537	1.2844	1.31367	1.33281	1.3456	1.3518	1.35393	1.34901
												-100	-100	-100	-100	-100	-100	-100	-100	-100					#DIV/0!	#DIV/0!	#DIV/0!	#DIV/0!	#DIV/0!	#DIV/0!	#DIV/0!			#DIV/0!	#DIV/0!	#DIV/0!	#DIV/0!	#DIV/0!	#DIV/0!	#DIV/0!	#DIV/0!	#DIV/0!
												-100	-100	-100	-100	-100	-100	-100	-100	-100					#DIV/0!	#DIV/0!	#DIV/0!	#DIV/0!	#DIV/0!	#DIV/0!	#DIV/0!			#DIV/0!	#DIV/0!	#DIV/0!	#DIV/0!	#DIV/0!	#DIV/0!	#DIV/0!	#DIV/0!	#DIV/0!
val(:,:,7)	=										val(:,:,7)	#VALUE!	#DIV/0!	#DIV/0!	#DIV/0!	#DIV/0!	#DIV/0!	#DIV/0!	#DIV/0!	#DIV/0!		val(:,:,7)			#VALUE!	#DIV/0!	#DIV/0!	#DIV/0!	#DIV/0!	#DIV/0!	#DIV/0!		val(:,:,7)	#VALUE!	#DIV/0!	#DIV/0!	#DIV/0!	#DIV/0!	#DIV/0!	#DIV/0!	#DIV/0!	#DIV/0!
												#DIV/0!	#DIV/0!	#DIV/0!	#DIV/0!	#DIV/0!	#DIV/0!	#DIV/0!	#DIV/0!	#DIV/0!					#DIV/0!	#DIV/0!	#DIV/0!	#DIV/0!	#DIV/0!	#DIV/0!	#DIV/0!			#DIV/0!	#DIV/0!	#DIV/0!	#DIV/0!	#DIV/0!	#DIV/0!	#DIV/0!	#DIV/0!	#DIV/0!
Height4	5.9564	5.8508	5.7505	5.6473	5.5654	5.4801	5.3992	5.3226	5.2499		Height4	#VALUE!	#DIV/0!	#DIV/0!	#DIV/0!	#DIV/0!	#DIV/0!	#DIV/0!	#DIV/0!	#DIV/0!		Height4			-3.45679	-3.47816	-3.21885	-2.96071	-2.98631	-2.87404	-2.76522		Height4	1.03471	0.968126	0.898356	0.686421	0.765874	0.701961	0.637465	0.578231	0.520803
4.5	6.3244	6.2156	6.1114	6.0117	5.9073	5.8255	5.7388	5.6562	5.5774		4.5	#DIV/0!	#DIV/0!	#DIV/0!	#DIV/0!	#DIV/0!	#DIV/0!	#DIV/0!	#DIV/0!	#DIV/0!		4.5			-3.36791	-3.28046	-3.33966	-3.09729	-2.8524	-2.90619	-2.81243		4.5	-1.43997	-1.47886	-1.52116	-1.56856	-1.76929	-1.66937	-1.7211	-1.77309	-1.82535
5	6.8318	6.7192	6.6102	6.505	6.4039	6.3067	6.2134	6.1241	6.0385		5	14.6968	14.8424	14.95	15.1878	15.0663	15.0837	15.08	15.0584	15.0212		5			-3.24365	-3.18788	-3.12093	-3.04842	-2.97475	-2.89533	-2.81488		5	1.71061	1.66127	1.60785	1.55018	1.49455	1.43629	1.37871	1.3236	1.26954
5.5	7.0961	6.9885	6.8829	6.7798	6.6796	6.5823	6.4883	6.3974	6.3098		5.5	12.2019	12.4348	12.6239	12.7768	13.0737	12.9912	13.0602	13.1042	13.1316		5.5			-3.00447	-2.98633	-2.9537	-2.91307	-2.86394	-2.80905	-2.75111		5.5	1.73912	1.70861	1.66915	1.62637	1.58006	1.5317	1.48276	1.43172	1.38179
6	7.3139	7.2143	7.1152	7.017	6.9205	6.8259	6.7334	6.6434	6.5559		6	7.05671	7.36844	7.63971	7.87087	8.06696	8.23251	8.36901	8.47961	8.56835		6			-2.71674	-2.73485	-2.7364	-2.72339	-2.70356	-2.67364	-2.63611		6	1.68221	1.6743	1.65733	1.63084	1.60023	1.56531	1.52436	1.48483	1.44212
6.5	7.4904	7.4007	7.3099	7.2189	7.1281	7.0381	6.9493	6.862	6.7764		6.5	5.55657	5.89826	6.20378	6.47659	6.71447	6.92463	7.1051	7.26233	7.39485		6.5			-2.40975	-2.45652	-2.48704	-2.50454	-2.50838	-2.5021	-2.48802		6.5	1.56888	1.58401	1.58706	1.58308	1.56738	1.54816	1.52226	1.49236	1.45982
7	7.6313	7.5524	7.4712	7.3884	7.3047	7.2208	7.1371	7.0541	6.9719		7	4.33968	4.68653	5.00337	5.29286	5.55162	5.78532	5.99549	6.18208	6.34543		7			-2.09794	-2.1715	-2.22856	-2.26842	-2.29441	-2.30861	-2.31467		7	1.41936	1.45757	1.48191	1.49459	1.49646	1.49128	1.48016	1.46426	1.44192
7.5	7.7423	7.6744	7.6031	7.5292	7.4535	7.3766	7.299	7.2213	7.1437		7.5	3.36297	3.6983	4.011	4.29844	4.56503	4.80954	5.03216	5.23608	5.42028		7.5			-1.79792	-1.892	-1.96762	-2.02678	-2.07285	-2.10531	-2.12769		7.5	1.25418	1.31087	1.35304	1.38152	1.39989	1.40911	1.41162	1.40851	1.39812
8	7.8285	7.7712	7.7098	7.645	7.5776	7.5082	7.4373	7.3656	7.2933		8	2.58409	2.89709	3.1936	3.47301	3.73595	3.98017	4.20619	4.41587	4.60993		8			-1.51625	-1.62394	-1.7147	-1.7894	-1.85151	-1.89926	-1.93619		8	1.08203	1.15326	1.21035	1.25425	1.28721	1.3102	1.32423	1.33172	1.33383
												-100	-100	-100	-100	-100	-100	-100	-100	-100					#DIV/0!	#DIV/0!	#DIV/0!	#DIV/0!	#DIV/0!	#DIV/0!	#DIV/0!			#DIV/0!	#DIV/0!	#DIV/0!	#DIV/0!	#DIV/0!	#DIV/0!	#DIV/0!	#DIV/0!	#DIV/0!
												-100	-100	-100	-100	-100	-100	-100	-100	-100					#DIV/0!	#DIV/0!	#DIV/0!	#DIV/0!	#DIV/0!	#DIV/0!	#DIV/0!			#DIV/0!	#DIV/0!	#DIV/0!	#DIV/0!	#DIV/0!	#DIV/0!	#DIV/0!	#DIV/0!	#DIV/0!
val(:,:,8)	=										val(:,:,8)	#VALUE!	#DIV/0!	#DIV/0!	#DIV/0!	#DIV/0!	#DIV/0!	#DIV/0!	#DIV/0!	#DIV/0!		val(:,:,8)			#VALUE!	#DIV/0!	#DIV/0!	#DIV/0!	#DIV/0!	#DIV/0!	#DIV/0!		val(:,:,8)	#VALUE!	#DIV/0!	#DIV/0!	#DIV/0!	#DIV/0!	#DIV/0!	#DIV/0!	#DIV/0!	#DIV/0!
												#DIV/0!	#DIV/0!	#DIV/0!	#DIV/0!	#DIV/0!	#DIV/0!	#DIV/0!	#DIV/0!	#DIV/0!					#DIV/0!	#DIV/0!	#DIV/0!	#DIV/0!	#DIV/0!	#DIV/0!	#DIV/0!			#DIV/0!	#DIV/0!	#DIV/0!	#DIV/0!	#DIV/0!	#DIV/0!	#DIV/0!	#DIV/0!	#DIV/0!
Height4	NaN	5.8215	5.7184	5.6203	5.5271	5.4063	5.3155	5.2437	5.1686		Height4	#VALUE!	#DIV/0!	#DIV/0!	#DIV/0!	#DIV/0!	#DIV/0!	#DIV/0!	#DIV/0!	#DIV/0!		Height4			#VALUE!	-3.45615	-3.34534	-3.80763	-3.82841	-3.0076	-2.76362		Height4	#VALUE!	-0.500786	-0.558212	-0.478105	-0.688181	-1.34669	-1.55023	-1.48236	-1.5486
4.5	NaN	6.1763	6.1672	6.0648	5.9659	5.8713	5.781	5.6949	5.6127		4.5	#VALUE!	#DIV/0!	#DIV/0!	#DIV/0!	#DIV/0!	#DIV/0!	#DIV/0!	#DIV/0!	#DIV/0!		4.5			#VALUE!	-1.80529	-3.26404	-3.19054	-3.09928	-3.00445	-2.91126		4.5	#VALUE!	-0.63228	0.913048	0.883278	0.991993	0.786199	0.735345	0.684205	0.632911
5	NaN	6.6128	6.5053	6.3706	6.3	6.2028	6.1091	6.0191	5.9328		5	#VALUE!	13.5927	13.7608	13.3498	13.9838	14.7328	14.9299	14.7873	14.7854		5			#VALUE!	-3.66259	-3.15589	-2.63397	-3.03016	-2.96157	-2.88586		5	#VALUE!	-1.58352	-1.58694	-2.0661	-1.62245	-1.64745	-1.67863	-1.71454	-1.75043
5.5	NaN	7.098	6.9891	6.8823	6.7781	6.6768	6.5787	6.4837	6.3921		5.5	#VALUE!	14.9232	13.327	13.4794	13.614	13.7193	13.7987	13.851	13.8864		5.5			#VALUE!	-3.03888	-3.01899	-2.98592	-2.94183	-2.8921	-2.83643		5.5	#VALUE!	1.56686	1.54295	1.51184	1.47464	1.43567	1.39328	1.34899	1.30432
6	NaN	7.3276	7.2265	7.1259	7.0263	6.9283	6.8322	6.7385	6.6472		6	#VALUE!	10.8093	11.0863	11.856	11.5286	11.6963	11.8364	11.952	12.0415		6			#VALUE!	-2.75261	-2.77036	-2.77298	-2.76248	-2.73949	-2.70777		6	#VALUE!	1.57049	1.56426	1.55195	1.52879	1.50017	1.46731	1.4315	1.39264
6.5	NaN	7.5109	7.4202	7.3282	7.2357	7.1435	7.052	6.9618	6.8731		6.5	#VALUE!	5.81713	6.16818	6.47894	6.75115	6.98988	7.19443	7.37388	7.52491		6.5			#VALUE!	-2.43246	-2.48646	-2.5204	-2.5388	-2.54357	-2.53687		6.5	#VALUE!	1.48905	1.50891	1.51408	1.50952	1.49756	1.47785	1.45439	1.42701
7	NaN	7.6549	7.5757	7.4938	7.41	7.3252	7.2401	7.1551	7.0707		7	#VALUE!	4.46667	4.83221	5.16286	5.46091	5.72868	5.97026	6.18238	6.3711		7			#VALUE!	-2.10453	-2.18726	-2.24986	-2.29285	-2.32212	-2.33975		7	#VALUE!	1.35718	1.3987	1.42656	1.44154	1.44582	1.44316	1.43179	1.41712
7.5	NaN	7.7662	7.6988	7.6275	7.5533	7.4769	7.3992	7.3206	7.2417		7.5	#VALUE!	3.39906	3.75462	4.08422	4.38935	4.66718	4.92343	5.15384	5.36294		7.5			#VALUE!	-1.78594	-1.8899	-1.97443	-2.04017	-2.09044	-2.12861		7.5	#VALUE!	1.19618	1.2587	1.30558	1.33897	1.35971	1.37279	1.3751	1.37184
8	NaN	7.8506	7.7948	7.7341	7.6696	7.6021	7.5323	7.4609	7.3884		8	#VALUE!	2.55653	2.89214	3.20665	3.50337	3.7801	4.03586	4.27387	4.49319		8			#VALUE!	-1.48396	-1.6062	-1.70673	-1.79018	-1.85738	-1.91044		8	#VALUE!	1.02172	1.10249	1.16547	1.2141	1.25063	1.27735	1.29385	1.30394
												#VALUE!	-100	-100	-100	-100	-100	-100	-100	-100					#DIV/0!	#DIV/0!	#DIV/0!	#DIV/0!	#DIV/0!	#DIV/0!	#DIV/0!			#DIV/0!	#DIV/0!	#DIV/0!	#DIV/0!	#DIV/0!	#DIV/0!	#DIV/0!	#DIV/0!	#DIV/0!
												#VALUE!	-100	-100	-100	-100	-100	-100	-100	-100					#DIV/0!	#DIV/0!	#DIV/0!	#DIV/0!	#DIV/0!	#DIV/0!	#DIV/0!			#DIV/0!	#DIV/0!	#DIV/0!	#DIV/0!	#DIV/0!	#DIV/0!	#DIV/0!	#DIV/0!	#DIV/0!
val(:,:,9)	=										val(:,:,9)	#VALUE!	#DIV/0!	#DIV/0!	#DIV/0!	#DIV/0!	#DIV/0!	#DIV/0!	#DIV/0!	#DIV/0!		val(:,:,9)			#VALUE!	#DIV/0!	#DIV/0!	#DIV/0!	#DIV/0!	#DIV/0!	#DIV/0!		val(:,:,9)	#VALUE!	#DIV/0!	#DIV/0!	#DIV/0!	#DIV/0!	#DIV/0!	#DIV/0!	#DIV/0!	#DIV/0!
												#DIV/0!	#DIV/0!	#DIV/0!	#DIV/0!	#DIV/0!	#DIV/0!	#DIV/0!	#DIV/0!	#DIV/0!					#DIV/0!	#DIV/0!	#DIV/0!	#DIV/0!	#DIV/0!	#DIV/0!	#DIV/0!			#DIV/0!	#DIV/0!	#DIV/0!	#DIV/0!	#DIV/0!	#DIV/0!	#DIV/0!	#DIV/0!	#DIV/0!
Height4	NaN	NaN	NaN	NaN	NaN	4.9817	4.9035	4.829	4.758		Height4	#VALUE!	#VALUE!	#VALUE!	#VALUE!	#VALUE!	#DIV/0!	#DIV/0!	#DIV/0!	#DIV/0!		Height4			#VALUE!	#VALUE!	#VALUE!	#VALUE!	#VALUE!	-3.06522	-2.96727		Height4	#VALUE!	#VALUE!	#VALUE!	#VALUE!	#VALUE!	-7.8538	-7.75092	-7.90854	-7.94412
4.5	NaN	NaN	NaN	NaN	NaN	5.8707	5.7804	5.6657	5.5811		4.5	#VALUE!	#VALUE!	#VALUE!	#VALUE!	#VALUE!	#DIV/0!	#DIV/0!	#DIV/0!	#DIV/0!		4.5			#VALUE!	#VALUE!	#VALUE!	#VALUE!	#VALUE!	-3.49192	-3.44786		4.5	#VALUE!	#VALUE!	#VALUE!	#VALUE!	#VALUE!	-0.0102192	-0.0103788	-0.512739	-0.563009
5	NaN	NaN	NaN	NaN	NaN	6.2513	6.1552	6.0625	5.9734		5	#VALUE!	#VALUE!	#VALUE!	#VALUE!	#VALUE!	25.4853	25.5267	25.5436	25.5443		5			#VALUE!	#VALUE!	#VALUE!	#VALUE!	#VALUE!	-3.02017	-2.9536		5	#VALUE!	#VALUE!	#VALUE!	#VALUE!	#VALUE!	0.781905	0.754612	0.721038	0.684331
5.5	NaN	NaN	NaN	NaN	NaN	6.5608	6.4643	6.3705	6.2796		5.5	#VALUE!	#VALUE!	#VALUE!	#VALUE!	#VALUE!	11.755	11.8314	12.4398	12.5155		5.5			#VALUE!	#VALUE!	#VALUE!	#VALUE!	#VALUE!	-2.90056	-2.85723		5.5	#VALUE!	#VALUE!	#VALUE!	#VALUE!	#VALUE!	-1.73736	-1.73895	-1.74592	-1.75998
6	NaN	NaN	NaN	NaN	NaN	7.0226	6.9238	6.8271	6.7326		6	#VALUE!	#VALUE!	#VALUE!	#VALUE!	#VALUE!	12.3382	12.487	12.612	12.7097		6			#VALUE!	#VALUE!	#VALUE!	#VALUE!	#VALUE!	-2.78387	-2.76149		6	#VALUE!	#VALUE!	#VALUE!	#VALUE!	#VALUE!	1.36108	1.34071	1.31483	1.28475
6.5	NaN	NaN	NaN	NaN	NaN	7.2434	7.15	7.0574	6.966		6.5	#VALUE!	#VALUE!	#VALUE!	#VALUE!	#VALUE!	10.4042	10.6075	10.7825	10.9306		6.5			#VALUE!	#VALUE!	#VALUE!	#VALUE!	#VALUE!	-2.56785	-2.57343		6.5	#VALUE!	#VALUE!	#VALUE!	#VALUE!	#VALUE!	1.39847	1.38968	1.37321	1.35165
7	NaN	NaN	NaN	NaN	NaN	7.4251	7.3393	7.253	7.1668		7	#VALUE!	#VALUE!	#VALUE!	#VALUE!	#VALUE!	5.7315	6.00104	6.23837	6.44922		7			#VALUE!	#VALUE!	#VALUE!	#VALUE!	#VALUE!	-2.31781	-2.35036		7	#VALUE!	#VALUE!	#VALUE!	#VALUE!	#VALUE!	1.36379	1.37015	1.36825	1.35913
7.5	NaN	NaN	NaN	NaN	NaN	7.5725	7.4955	7.417	7.3375		7.5	#VALUE!	#VALUE!	#VALUE!	#VALUE!	#VALUE!	4.54345	4.83217	5.09536	5.33305		7.5			#VALUE!	#VALUE!	#VALUE!	#VALUE!	#VALUE!	-2.05348	-2.10793		7.5	#VALUE!	#VALUE!	#VALUE!	#VALUE!	#VALUE!	1.2786	1.30149	1.31683	1.32289
8	NaN	NaN	NaN	NaN	NaN	7.6905	7.623	7.5529	7.4809		8	#VALUE!	#VALUE!	#VALUE!	#VALUE!	#VALUE!	3.57436	3.86549	4.13484	4.38271		8			#VALUE!	#VALUE!	#VALUE!	#VALUE!	#VALUE!	-1.78922	-1.8641		8	#VALUE!	#VALUE!	#VALUE!	#VALUE!	#VALUE!	1.16284	1.20415	1.2331	1.25196

## Sheet: CV
North Length(:,:,1)	=										North Length(:,:,1)											North Length(:,:,1)												North Length(:,:,1)											North Length(:,:,1)
												16Span	16.5	17	17.5	18	18.5	19	19.5	20			16Span	16.5	17	17.5	18	18.5	19	19.5	20				16Span	16.5	17	17.5	18	18.5	19	19.5	20			16Span	16.5	17	17.5
Height4	10.0643	10.1499	10.2228	10.2839	10.3344	10.3752	10.4072	10.4312	10.4479		Height4											Height4												Height4			0.1585	0.134	0.1116	0.0913	0.0728	0.056	0.0407		Height4			1.57487	1.32021
4.5	9.4671	9.5916	9.7024	9.8007	9.8873	9.9631	10.029	10.0857	10.1339		4.5											4.5												4.5			0.2353	0.2091	0.1849	0.1624	0.1417	0.1226	0.1049		4.5			2.48545	2.18003
5	8.8389	8.9945	9.1366	9.2659	9.3832	9.4894	9.5849	9.6707	9.7473		5	-1.2254	-1.1554	-1.0862	-1.018	-0.9512	-0.8858	-0.8223	-0.7605	-0.7006		5	-12.1757	-11.3834	-10.6253	-9.89897	-9.20421	-8.53767	-7.90126	-7.29063	-6.70565			5			0.2977	0.2714	0.2466	0.2235	0.2017	0.1813	0.1624		5			3.36807	3.0174
5.5	8.2076	8.3866	8.5528	8.7068	8.8491	8.9803	9.101	9.2116	9.3128		5.5	-1.2595	-1.205	-1.1496	-1.0939	-1.0382	-0.9828	-0.928	-0.8741	-0.8211		5.5	-13.304	-12.5631	-11.8486	-11.1614	-10.5003	-9.8644	-9.25317	-8.66673	-8.10251			5.5			0.3452	0.3202	0.2963	0.2735	0.2519	0.2313	0.2118		5.5			4.20586	3.818
6	7.5927	7.788	7.9717	8.1442	8.3057	8.4567	8.5975	8.7286	8.8504		6	-1.2462	-1.2065	-1.1649	-1.1217	-1.0775	-1.0327	-0.9874	-0.9421	-0.8969		6	-14.099	-13.4138	-12.7498	-12.1057	-11.4833	-10.8827	-10.3016	-9.7418	-9.20152			6			0.379	0.3562	0.334	0.3125	0.2918	0.2719	0.2529		6			4.99164	4.5737
6.5	7.0071	7.2125	7.4078	7.593	7.7684	7.9342	8.0905	8.2376	8.3759		6.5	-1.2005	-1.1741	-1.145	-1.1138	-1.0807	-1.0461	-1.0105	-0.974	-0.9369		6.5	-14.6267	-13.9997	-13.3874	-12.7923	-12.2125	-11.6488	-11.1032	-10.5736	-10.0603			6.5			0.4007	0.3805	0.3606	0.3412	0.3221	0.3034	0.2854		6.5			5.71849	5.27556
7	6.459	6.669	6.8706	7.0637	7.2481	7.4241	7.5915	7.7506	7.9014		7	-1.1337	-1.119	-1.1011	-1.0805	-1.0576	-1.0326	-1.006	-0.978	-0.949		7	-14.9314	-14.3683	-13.8126	-13.2671	-12.7334	-12.2104	-11.7011	-11.2045	-10.7227			7			0.4116	0.3947	0.3775	0.3604	0.3434	0.3265	0.3099		7			6.3725	5.91843
7.5	5.9523	6.1627	6.3663	6.5629	6.7523	6.9344	7.109	7.2763	7.4362		7.5	-1.0548	-1.0498	-1.0415	-1.0301	-1.0161	-0.9998	-0.9815	-0.9613	-0.9397		7.5	-15.0533	-14.5553	-14.0595	-13.5664	-13.0799	-12.6011	-12.1315	-11.6697	-11.2191			7.5			0.414	0.4002	0.386	0.3715	0.3567	0.3419	0.3272		7.5			6.95529	6.49391
8	5.4885	5.6959	5.8981	6.0947	6.2856	6.4703	6.6488	6.821	6.9867		8	-0.9705	-0.9731	-0.9725	-0.969	-0.9625	-0.9538	-0.9427	-0.9296	-0.9147		8	-15.0255	-14.5914	-14.1545	-13.718	-13.2793	-12.8473	-12.4178	-11.9939	-11.5764			8			0.4096	0.3988	0.3875	0.3756	0.3632	0.3507	0.3379		8			7.46288	7.00153
												-5.9523	-6.1627	-6.3663	-6.5629	-6.7523	-6.9344	-7.109	-7.2763	-7.4362			-100	-100	-100	-100	-100	-100	-100	-100	-100						0	0	0	0	0	0	0					#DIV/0!	#DIV/0!
												-5.4885	-5.6959	-5.8981	-6.0947	-6.2856	-6.4703	-6.6488	-6.821	-6.9867			-100	-100	-100	-100	-100	-100	-100	-100	-100						0	0	0	0	0	0	0					#DIV/0!	#DIV/0!
North Length(:,:,1)	=										North Length(:,:,1)	#VALUE!	0	0	0	0	0	0	0	0		North Length(:,:,1)	#VALUE!	#DIV/0!	#DIV/0!	#DIV/0!	#DIV/0!	#DIV/0!	#DIV/0!	#DIV/0!	#DIV/0!			North Length(:,:,1)			#VALUE!	0	0	0	0	0	0		North Length(:,:,1)			#VALUE!	#DIV/0!
												0	0	0	0	0	0	0	0	0			#DIV/0!	#DIV/0!	#DIV/0!	#DIV/0!	#DIV/0!	#DIV/0!	#DIV/0!	#DIV/0!	#DIV/0!						0	0	0	0	0	0	0					#DIV/0!	#DIV/0!
Height4	11.5739	11.676	11.7616	11.8325	11.8899	11.9353	11.9697	11.9942	12.0098		Height4	#VALUE!	11.676	11.7616	11.8325	11.8899	11.9353	11.9697	11.9942	12.0098		Height4	#VALUE!	#DIV/0!	#DIV/0!	#DIV/0!	#DIV/0!	#DIV/0!	#DIV/0!	#DIV/0!	#DIV/0!			Height4			0.1877	0.1565	0.1283	0.1028	0.0798	0.0589	0.0401		Height4			1.62175	1.34036
4.5	10.7137	10.8628	10.9948	11.1108	11.2123	11.3003	11.3759	11.4403	11.4942		4.5	10.7137	10.8628	10.9948	11.1108	11.2123	11.3003	11.3759	11.4403	11.4942		4.5	#DIV/0!	#DIV/0!	#DIV/0!	#DIV/0!	#DIV/0!	#DIV/0!	#DIV/0!	#DIV/0!	#DIV/0!			4.5			0.2811	0.248	0.2175	0.1895	0.1636	0.14	0.1183		4.5			2.62374	2.28302
5	9.8592	10.0448	10.2135	10.3663	10.5043	10.6284	10.7395	10.8385	10.9264		5	-1.7147	-1.6312	-1.5481	-1.4662	-1.3856	-1.3069	-1.2302	-1.1557	-1.0834		5	-14.8152	-13.9705	-13.1623	-12.3913	-11.6536	-10.9499	-10.2776	-9.63549	-9.02097			5			0.3543	0.3215	0.2908	0.2621	0.2352	0.2101	0.1869		5			3.5936	3.20066
5.5	9.0358	9.2476	9.4437	9.6247	9.7914	9.9445	10.0848	10.2129	10.3295		5.5	-1.6779	-1.6152	-1.5511	-1.4861	-1.4209	-1.3558	-1.2911	-1.2274	-1.1647		5.5	-15.6613	-14.8691	-14.1076	-13.3753	-12.6727	-11.9979	-11.3494	-10.7287	-10.1329			5.5			0.4079	0.3771	0.3477	0.3198	0.2934	0.2684	0.2447		5.5			4.51427	4.07781
6	8.2597	8.4886	8.7035	8.9047	9.0928	9.2681	9.4311	9.5825	9.7226		6	-1.5995	-1.5562	-1.51	-1.4616	-1.4115	-1.3603	-1.3084	-1.256	-1.2038		6	-16.2234	-15.4926	-14.7844	-14.0995	-13.4374	-12.7987	-12.1831	-11.5883	-11.0174			6			0.4438	0.4161	0.3893	0.3634	0.3383	0.3144	0.2915		6			5.37308	4.90187
6.5	7.5408	7.7788	8.005	8.2193	8.4219	8.613	8.7929	8.9619	9.1204		6.5	-1.495	-1.4688	-1.4387	-1.4054	-1.3695	-1.3315	-1.2919	-1.251	-1.2091		6.5	-16.5453	-15.883	-15.2345	-14.602	-13.9868	-13.3893	-12.8104	-12.2492	-11.7053			6.5			0.4642	0.4405	0.4169	0.3937	0.371	0.3489	0.3275		6.5			6.15585	5.66283
7	6.8833	7.1241	7.3553	7.5765	7.7878	7.9891	8.1804	8.362	8.5339		7	-1.3764	-1.3645	-1.3482	-1.3282	-1.305	-1.279	-1.2507	-1.2205	-1.1887		7	-16.664	-16.0745	-15.4903	-14.9157	-14.352	-13.8	-13.2614	-12.7368	-12.2262			7			0.472	0.4524	0.4325	0.4126	0.3926	0.3729	0.3535		7			6.85718	6.35028
7.5	6.288	6.5266	6.7577	6.9808	7.1958	7.4024	7.6005	7.7901	7.9712		7.5	-1.2528	-1.2522	-1.2473	-1.2385	-1.2261	-1.2106	-1.1924	-1.1718	-1.1492		7.5	-16.6136	-16.0976	-15.5815	-15.0682	-14.5585	-14.0555	-13.5609	-13.0754	-12.6003			7.5			0.4697	0.4542	0.4381	0.4216	0.4047	0.3877	0.3707		7.5			7.46978	6.95921
8	5.7531	5.9856	6.2128	6.4339	6.6485	6.8565	7.0573	7.2511	7.4375		8	-1.1302	-1.1385	-1.1425	-1.1426	-1.1393	-1.1326	-1.1231	-1.1109	-1.0964		8	-16.4194	-15.981	-15.533	-15.0808	-14.6293	-14.1768	-13.7292	-13.2851	-12.8476			8			0.4597	0.4483	0.4357	0.4226	0.4088	0.3946	0.3802		8			7.99047	7.48964
												-6.288	-6.5266	-6.7577	-6.9808	-7.1958	-7.4024	-7.6005	-7.7901	-7.9712			-100	-100	-100	-100	-100	-100	-100	-100	-100						0	0	0	0	0	0	0					#DIV/0!	#DIV/0!
												-5.7531	-5.9856	-6.2128	-6.4339	-6.6485	-6.8565	-7.0573	-7.2511	-7.4375			-100	-100	-100	-100	-100	-100	-100	-100	-100						0	0	0	0	0	0	0					#DIV/0!	#DIV/0!
val(:,:,3)	=										val(:,:,3)	#VALUE!	0	0	0	0	0	0	0	0		val(:,:,3)	#VALUE!	#DIV/0!	#DIV/0!	#DIV/0!	#DIV/0!	#DIV/0!	#DIV/0!	#DIV/0!	#DIV/0!			val(:,:,3)			#VALUE!	0	0	0	0	0	0		val(:,:,3)			#VALUE!	#DIV/0!
												0	0	0	0	0	0	0	0	0			#DIV/0!	#DIV/0!	#DIV/0!	#DIV/0!	#DIV/0!	#DIV/0!	#DIV/0!	#DIV/0!	#DIV/0!						0	0	0	0	0	0	0					#DIV/0!	#DIV/0!
Height4	13.144	13.271	13.3768	13.4634	13.5329	13.587	13.6273	13.6552	13.6721		Height4	#VALUE!	13.271	13.3768	13.4634	13.5329	13.587	13.6273	13.6552	13.6721		Height4	#VALUE!	#DIV/0!	#DIV/0!	#DIV/0!	#DIV/0!	#DIV/0!	#DIV/0!	#DIV/0!	#DIV/0!			Height4			0.2328	0.1924	0.1561	0.1236	0.0944	0.0682	0.0448		Height4			1.77115	1.44978
4.5	11.9869	12.1708	12.3326	12.4741	12.597	12.7029	12.7933	12.8695	12.9329		4.5	11.9869	12.1708	12.3326	12.4741	12.597	12.7029	12.7933	12.8695	12.9329		4.5	#DIV/0!	#DIV/0!	#DIV/0!	#DIV/0!	#DIV/0!	#DIV/0!	#DIV/0!	#DIV/0!	#DIV/0!			4.5			0.3457	0.3033	0.2644	0.2288	0.1963	0.1666	0.1396		4.5			2.88398	2.49203
5	10.8783	11.1044	11.3091	11.4938	11.6598	11.8085	11.941	12.0585	12.1621		5	-2.2657	-2.1666	-2.0677	-1.9696	-1.8731	-1.7785	-1.6863	-1.5967	-1.51		5	-17.2375	-16.3258	-15.4574	-14.6293	-13.8411	-13.0897	-12.3744	-11.693	-11.0444			5			0.4308	0.3894	0.3507	0.3147	0.2812	0.25	0.2211		5			3.96018	3.50672
5.5	9.8414	10.0961	10.3313	10.5479	10.7467	10.9288	11.0949	11.2461	11.3833		5.5	-2.1455	-2.0747	-2.0013	-1.9262	-1.8503	-1.7741	-1.6984	-1.6234	-1.5496		5.5	-17.8987	-17.0465	-16.2277	-15.4416	-14.6884	-13.9661	-13.2757	-12.6143	-11.9818			5.5			0.4899	0.4518	0.4154	0.3809	0.3482	0.3173	0.2884		5.5			4.97795	4.475
6	8.8893	9.1609	9.4155	9.6536	9.8756	10.0821	10.2738	10.4511	10.615		6	-1.989	-1.9435	-1.8936	-1.8402	-1.7842	-1.7264	-1.6672	-1.6074	-1.5471		6	-18.2841	-17.5021	-16.744	-16.0104	-15.3021	-14.62	-13.962	-13.33	-12.7207			6			0.5262	0.4927	0.4601	0.4285	0.3982	0.369	0.3412		6			5.91948	5.37829
6.5	8.0275	8.3062	8.5709	8.8215	9.0582	9.2811	9.4907	9.6872	9.8711		6.5	-1.8139	-1.7899	-1.7604	-1.7264	-1.6885	-1.6477	-1.6042	-1.5589	-1.5122		6.5	-18.4313	-17.7286	-17.0395	-16.3672	-15.7118	-15.0767	-14.4589	-13.8617	-13.2844			6.5			0.5434	0.5153	0.4873	0.4596	0.4325	0.4061	0.3804		6.5			6.76923	6.2038
7	7.2556	7.5339	7.801	8.0568	8.301	8.5335	8.7543	8.9636	9.1616		7	-1.6337	-1.627	-1.6145	-1.5968	-1.5746	-1.5486	-1.5195	-1.4875	-1.4534		7	-18.3783	-17.7603	-17.1473	-16.541	-15.9443	-15.3599	-14.79	-14.233	-13.6919			7			0.5454	0.5229	0.5	0.4767	0.4533	0.4301	0.4073		7			7.51695	6.94063
7.5	6.5701	6.8421	7.1059	7.361	7.6067	7.843	8.0695	8.2861	8.4929		7.5	-1.4574	-1.4641	-1.465	-1.4605	-1.4515	-1.4381	-1.4212	-1.4011	-1.3782		7.5	-18.1551	-17.6266	-17.0927	-16.5561	-16.0242	-15.4949	-14.9747	-14.4634	-13.962			7.5			0.5358	0.5189	0.5008	0.482	0.4628	0.4431	0.4234		7.5			8.15513	7.58393
8	5.9646	6.2265	6.4827	6.7326	6.9754	7.2107	7.4383	7.6577	7.8688		8	-1.291	-1.3074	-1.3183	-1.3242	-1.3256	-1.3228	-1.316	-1.3059	-1.2928		8	-17.7932	-17.3536	-16.8991	-16.4358	-15.9692	-15.5013	-15.0326	-14.5689	-14.1111			8			0.5181	0.5061	0.4927	0.4781	0.4629	0.447	0.4305		8			8.68625	8.12816
												-6.5701	-6.8421	-7.1059	-7.361	-7.6067	-7.843	-8.0695	-8.2861	-8.4929			-100	-100	-100	-100	-100	-100	-100	-100	-100						0	0	0	0	0	0	0					#DIV/0!	#DIV/0!
												-5.9646	-6.2265	-6.4827	-6.7326	-6.9754	-7.2107	-7.4383	-7.6577	-7.8688			-100	-100	-100	-100	-100	-100	-100	-100	-100						0	0	0	0	0	0	0					#DIV/0!	#DIV/0!
val(:,:,4)	=										val(:,:,4)	#VALUE!	0	0	0	0	0	0	0	0		val(:,:,4)	#VALUE!	#DIV/0!	#DIV/0!	#DIV/0!	#DIV/0!	#DIV/0!	#DIV/0!	#DIV/0!	#DIV/0!			val(:,:,4)			#VALUE!	0	0	0	0	0	0		val(:,:,4)			#VALUE!	#DIV/0!
												0	0	0	0	0	0	0	0	0			#DIV/0!	#DIV/0!	#DIV/0!	#DIV/0!	#DIV/0!	#DIV/0!	#DIV/0!	#DIV/0!	#DIV/0!						0	0	0	0	0	0	0					#DIV/0!	#DIV/0!
Height4	14.7216	14.8837	15.018	15.1275	15.2149	15.2825	15.3327	15.3672	15.3878		Height4	#VALUE!	14.8837	15.018	15.1275	15.2149	15.2825	15.3327	15.3672	15.3878		Height4	#VALUE!	#DIV/0!	#DIV/0!	#DIV/0!	#DIV/0!	#DIV/0!	#DIV/0!	#DIV/0!	#DIV/0!			Height4			0.2964	0.2438	0.1969	0.155	0.1178	0.0847	0.0551		Height4			2.01337	1.63803
4.5	13.2359	13.4669	13.6693	13.8456	13.998	14.1288	14.2398	14.333	14.41		4.5	13.2359	13.4669	13.6693	13.8456	13.998	14.1288	14.2398	14.333	14.41		4.5	#DIV/0!	#DIV/0!	#DIV/0!	#DIV/0!	#DIV/0!	#DIV/0!	#DIV/0!	#DIV/0!	#DIV/0!			4.5			0.4334	0.3787	0.3287	0.2832	0.2418	0.2042	0.1702		4.5			3.27443	2.81208
5	11.8476	12.1272	12.3797	12.6067	12.81	12.9914	13.1524	13.2947	13.4197		5	-2.874	-2.7565	-2.6383	-2.5208	-2.4049	-2.2911	-2.1803	-2.0725	-1.9681		5	-19.5223	-18.5203	-17.5676	-16.6637	-15.8062	-14.9917	-14.2199	-13.4865	-12.79			5			0.5321	0.4795	0.4303	0.3847	0.3424	0.3033	0.2673		5			4.4912	3.95392
5.5	10.5792	10.8894	11.1753	11.4379	11.6783	11.8979	12.0977	12.279	12.4429		5.5	-2.6567	-2.5775	-2.494	-2.4077	-2.3197	-2.2309	-2.1421	-2.054	-1.9671		5.5	-20.0719	-19.1395	-18.2453	-17.3896	-16.5717	-15.7897	-15.043	-14.3306	-13.6509			5.5			0.5961	0.5485	0.503	0.46	0.4194	0.3811	0.3452		5.5			5.63464	5.03701
6	9.4402	9.7658	10.0707	10.3555	10.6206	10.8667	11.0947	11.3052	11.4992		6	-2.4074	-2.3614	-2.309	-2.2512	-2.1894	-2.1247	-2.0577	-1.9895	-1.9205		6	-20.3197	-19.4719	-18.6515	-17.8572	-17.0913	-16.3547	-15.6451	-14.9646	-14.3111			6			0.6305	0.5897	0.5499	0.5112	0.4741	0.4385	0.4045		6			6.67888	6.03842
6.5	8.4305	8.7593	9.0717	9.3674	9.6465	9.9092	10.1557	10.3866	10.6023		6.5	-2.1487	-2.1301	-2.1036	-2.0705	-2.0318	-1.9887	-1.942	-1.8924	-1.8406		6.5	-20.3106	-19.5612	-18.8237	-18.1021	-17.3981	-16.7147	-16.0526	-15.4117	-14.7924			6.5			0.6412	0.6081	0.5748	0.5418	0.5092	0.4774	0.4466		6.5			7.60572	6.94234
7	7.5439	7.8672	8.178	8.4757	8.76	9.0306	9.2876	9.5309	9.7609		7	-1.8963	-1.8986	-1.8927	-1.8798	-1.8606	-1.8361	-1.8071	-1.7743	-1.7383		7	-20.0875	-19.4413	-18.7941	-18.1527	-17.5188	-16.8966	-16.288	-15.6945	-15.1167			7			0.6341	0.6085	0.582	0.5549	0.5276	0.5003	0.4733		7			8.40547	7.73465
7.5	6.7709	7.0823	7.3849	7.6778	7.9604	8.2322	8.4928	8.7421	8.98		7.5	-1.6596	-1.677	-1.6868	-1.6896	-1.6861	-1.677	-1.6629	-1.6445	-1.6223		7.5	-19.6857	-19.1454	-18.5941	-18.037	-17.4789	-16.9237	-16.3741	-15.8329	-15.3014			7.5			0.614	0.5955	0.5755	0.5544	0.5324	0.5099	0.4872		7.5			9.06822	8.40829
8	6.1	6.3955	6.6853	6.9686	7.2444	7.512	7.771	8.0209	8.2615		8	-1.4439	-1.4717	-1.4927	-1.5071	-1.5156	-1.5186	-1.5166	-1.51	-1.4994		8	-19.14	-18.7068	-18.2526	-17.7814	-17.3014	-16.8162	-16.3293	-15.8432	-15.3613			8			0.5853	0.5731	0.5591	0.5434	0.5266	0.5089	0.4905		8			9.59508	8.96099
												-6.7709	-7.0823	-7.3849	-7.6778	-7.9604	-8.2322	-8.4928	-8.7421	-8.98			-100	-100	-100	-100	-100	-100	-100	-100	-100						0	0	0	0	0	0	0					#DIV/0!	#DIV/0!
												-6.1	-6.3955	-6.6853	-6.9686	-7.2444	-7.512	-7.771	-8.0209	-8.2615			-100	-100	-100	-100	-100	-100	-100	-100	-100						0	0	0	0	0	0	0					#DIV/0!	#DIV/0!
val(:,:,5)	=										val(:,:,5)	#VALUE!	0	0	0	0	0	0	0	0		val(:,:,5)	#VALUE!	#DIV/0!	#DIV/0!	#DIV/0!	#DIV/0!	#DIV/0!	#DIV/0!	#DIV/0!	#DIV/0!			val(:,:,5)			#VALUE!	0	0	0	0	0	0		val(:,:,5)			#VALUE!	#DIV/0!
												0	0	0	0	0	0	0	0	0			#DIV/0!	#DIV/0!	#DIV/0!	#DIV/0!	#DIV/0!	#DIV/0!	#DIV/0!	#DIV/0!	#DIV/0!						0	0	0	0	0	0	0					#DIV/0!	#DIV/0!
Height4	16.2962	16.503	16.6737	16.8122	16.9224	17.0074	17.0703	17.1135	17.1395		Height4	#VALUE!	16.503	16.6737	16.8122	16.9224	17.0074	17.0703	17.1135	17.1395		Height4	#VALUE!	#DIV/0!	#DIV/0!	#DIV/0!	#DIV/0!	#DIV/0!	#DIV/0!	#DIV/0!	#DIV/0!			Height4			0.3775	0.3092	0.2487	0.1952	0.1479	0.1061	0.0692		Height4			2.31649	1.8736
4.5	14.4358	14.7279	14.9829	15.2041	15.3946	15.5575	15.6954	15.8107	15.9056		4.5	14.4358	14.7279	14.9829	15.2041	15.3946	15.5575	15.6954	15.8107	15.9056		4.5	#DIV/0!	#DIV/0!	#DIV/0!	#DIV/0!	#DIV/0!	#DIV/0!	#DIV/0!	#DIV/0!	#DIV/0!			4.5			0.5471	0.4762	0.4117	0.3534	0.3008	0.2532	0.2102		4.5			3.78988	3.23332
5	12.734	13.0828	13.3967	13.6781	13.9294	14.1529	14.3506	14.5248	14.6773		5	-3.5622	-3.4202	-3.277	-3.1341	-2.993	-2.8545	-2.7197	-2.5887	-2.4622		5	-21.8591	-20.7247	-19.6537	-18.6418	-17.6866	-16.7839	-15.9324	-15.1267	-14.3656			5			0.6627	0.5953	0.5327	0.4748	0.4212	0.3719	0.3267		5			5.20418	4.55025
5.5	11.2128	11.5935	11.9438	12.2649	12.5583	12.8255	13.0681	13.2876	13.4856		5.5	-3.223	-3.1344	-3.0391	-2.9392	-2.8363	-2.732	-2.6273	-2.5231	-2.42		5.5	-22.3264	-21.2821	-20.2838	-19.3316	-18.424	-17.5607	-16.7393	-15.9582	-15.2148			5.5			0.731	0.6714	0.6145	0.5606	0.5098	0.4621	0.4175		5.5			6.51934	5.79118
6	9.8759	10.2687	10.6366	10.9798	11.2989	11.5947	11.8682	12.1204	12.3522		6	-2.8581	-2.8141	-2.7601	-2.6983	-2.6305	-2.5582	-2.4824	-2.4044	-2.3251		6	-22.4446	-21.5099	-20.6028	-19.7272	-18.8845	-18.0754	-17.2982	-16.5538	-15.8415			6			0.7607	0.7111	0.6623	0.6149	0.5693	0.5257	0.484		6			7.70259	6.92493
6.5	8.7157	9.1057	9.4765	9.8276	10.1589	10.4704	10.7627	11.036	11.291		6.5	-2.4971	-2.4878	-2.4673	-2.4373	-2.3994	-2.3551	-2.3054	-2.2516	-2.1946		6.5	-22.2701	-21.4586	-20.6576	-19.8722	-19.1061	-18.3626	-17.6414	-16.9451	-16.2737			6.5			0.7608	0.7219	0.6824	0.6428	0.6038	0.5656	0.5283		6.5			8.72908	7.928
7	7.7177	8.0945	8.4574	8.8056	9.1384	9.4552	9.7561	10.0409	10.3099		7	-2.1582	-2.1742	-2.1792	-2.1742	-2.1605	-2.1395	-2.1121	-2.0795	-2.0423		7	-21.8532	-21.1731	-20.4877	-19.8018	-19.1213	-18.4524	-17.7963	-17.157	-16.5339			7			0.7397	0.7111	0.681	0.6496	0.6177	0.5857	0.5538		7			9.58446	8.78498
7.5	6.8644	7.2212	7.569	7.9065	8.2327	8.5468	8.8482	9.1366	9.4118		7.5	-1.8513	-1.8845	-1.9075	-1.9211	-1.9262	-1.9236	-1.9145	-1.8994	-1.8792		7.5	-21.241	-20.6958	-20.1287	-19.548	-18.9607	-18.3718	-17.7883	-17.2109	-16.6433			7.5			0.7046	0.6853	0.6637	0.6403	0.6155	0.5898	0.5636		7.5			10.2646	9.49011
8	6.1371	6.4703	6.7985	7.1201	7.4341	7.7395	8.0353	8.3211	8.5964		8	-1.5806	-1.6242	-1.6589	-1.6855	-1.7043	-1.7157	-1.7208	-1.7198	-1.7135		8	-20.4802	-20.0655	-19.6148	-19.1412	-18.6499	-18.1456	-17.6382	-17.1279	-16.6199			8			0.6614	0.6498	0.6356	0.6194	0.6012	0.5816	0.5611		8			10.7771	10.0428
												-6.8644	-7.2212	-7.569	-7.9065	-8.2327	-8.5468	-8.8482	-9.1366	-9.4118			-100	-100	-100	-100	-100	-100	-100	-100	-100						0	0	0	0	0	0	0					#DIV/0!	#DIV/0!
												-6.1371	-6.4703	-6.7985	-7.1201	-7.4341	-7.7395	-8.0353	-8.3211	-8.5964			-100	-100	-100	-100	-100	-100	-100	-100	-100						0	0	0	0	0	0	0					#DIV/0!	#DIV/0!
val(:,:,6)	=										val(:,:,6)	#VALUE!	0	0	0	0	0	0	0	0		val(:,:,6)	#VALUE!	#DIV/0!	#DIV/0!	#DIV/0!	#DIV/0!	#DIV/0!	#DIV/0!	#DIV/0!	#DIV/0!			val(:,:,6)			#VALUE!	0	0	0	0	0	0		val(:,:,6)			#VALUE!	#DIV/0!
												0	0	0	0	0	0	0	0	0			#DIV/0!	#DIV/0!	#DIV/0!	#DIV/0!	#DIV/0!	#DIV/0!	#DIV/0!	#DIV/0!	#DIV/0!						0	0	0	0	0	0	0					#DIV/0!	#DIV/0!
Height4	18.5311	18.7588	18.9435	19.0903	19.2038	19.288	19.3465	19.3824	19.3986		Height4	#VALUE!	18.7588	18.9435	19.0903	19.2038	19.288	19.3465	19.3824	19.3986		Height4	#VALUE!	#DIV/0!	#DIV/0!	#DIV/0!	#DIV/0!	#DIV/0!	#DIV/0!	#DIV/0!	#DIV/0!			Height4			0.4124	0.3315	0.2603	0.1977	0.1427	0.0944	0.0521		Height4			2.22545	1.76717
4.5	15.6035	15.9699	16.2883	16.5632	16.7991	16.9999	17.1692	17.3102	17.4259		4.5	15.6035	15.9699	16.2883	16.5632	16.7991	16.9999	17.1692	17.3102	17.4259		4.5	#DIV/0!	#DIV/0!	#DIV/0!	#DIV/0!	#DIV/0!	#DIV/0!	#DIV/0!	#DIV/0!	#DIV/0!			4.5			0.6848	0.5933	0.5108	0.4367	0.3701	0.3103	0.2567		4.5			4.38876	3.71511
5	13.5296	13.9649	14.3554	14.7043	15.0148	15.29	15.5328	15.7459	15.932		5	-5.0015	-4.7939	-4.5881	-4.386	-4.189	-3.998	-3.8137	-3.6365	-3.4666		5	-26.9898	-25.5555	-24.2199	-22.975	-21.8134	-20.7279	-19.7126	-18.7619	-17.8704			5			0.8258	0.7394	0.6594	0.5857	0.518	0.4559	0.3992		5			6.10365	5.2947
5.5	11.7199	12.1889	12.6195	13.0136	13.3728	13.6992	13.9947	14.2615	14.5014		5.5	-3.8836	-3.781	-3.6688	-3.5496	-3.4263	-3.3007	-3.1745	-3.0487	-2.9245		5.5	-24.8893	-23.6758	-22.5241	-21.4306	-20.3957	-19.416	-18.4895	-17.6122	-16.7825			5.5			0.8996	0.8247	0.7533	0.6856	0.6219	0.5623	0.5067		5.5			7.67583	6.76599
6	10.1682	10.644	11.0895	11.5049	11.8907	12.2479	12.5776	12.881	13.1594		6	-3.3614	-3.3209	-3.2659	-3.1994	-3.1241	-3.0421	-2.9552	-2.8649	-2.7726		6	-24.8448	-23.7803	-22.7503	-21.7583	-20.8068	-19.896	-19.0255	-18.1946	-17.4027			6			0.9213	0.8609	0.8012	0.743	0.6869	0.6331	0.5818		6			9.0606	8.08812
6.5	8.8539	9.3177	9.7592	10.1777	10.5726	10.9439	11.2919	11.6171	11.9201		6.5	-2.866	-2.8712	-2.8603	-2.8359	-2.8002	-2.7553	-2.7028	-2.6444	-2.5813		6.5	-24.4541	-23.5559	-22.6657	-21.7918	-20.9395	-20.1129	-19.313	-18.5422	-17.8004			6.5			0.9053	0.86	0.8134	0.7662	0.7193	0.6732	0.6282		6.5			10.2249	9.22975
7	7.7499	8.1895	8.6142	9.0225	9.4132	9.7856	10.1393	10.4741	10.7902		7	-2.4183	-2.4545	-2.4753	-2.4824	-2.4775	-2.4623	-2.4383	-2.4069	-2.3692		7	-23.783	-23.0599	-22.3211	-21.5769	-20.8356	-20.1039	-19.3861	-18.6857	-18.0039			7			0.8643	0.833	0.799	0.7631	0.7261	0.6885	0.6509		7			11.1524	10.1716
7.5	6.8267	7.2354	7.6354	8.0247	8.4019	8.7658	9.1155	9.4503	9.77		7.5	-2.0272	-2.0823	-2.1238	-2.153	-2.1707	-2.1781	-2.1764	-2.1668	-2.1501		7.5	-22.8961	-22.3478	-21.762	-21.1541	-20.5314	-19.9024	-19.274	-18.6518	-18.0376			7.5			0.8087	0.7893	0.7665	0.7411	0.7136	0.6845	0.6545		7.5			11.8461	10.9089
8	6.0559	6.4309	6.802	7.1672	7.5249	7.8737	8.2124	8.54	8.856		8	-1.694	-1.7586	-1.8122	-1.8553	-1.8883	-1.9119	-1.9269	-1.9341	-1.9342		8	-21.8583	-21.4738	-21.0374	-20.563	-20.0601	-19.5379	-19.0043	-18.4655	-17.9255			8			0.7461	0.7363	0.7229	0.7065	0.6875	0.6663	0.6436		8			12.3202	11.4494
												-6.8267	-7.2354	-7.6354	-8.0247	-8.4019	-8.7658	-9.1155	-9.4503	-9.77			-100	-100	-100	-100	-100	-100	-100	-100	-100						0	0	0	0	0	0	0					#DIV/0!	#DIV/0!
												-6.0559	-6.4309	-6.802	-7.1672	-7.5249	-7.8737	-8.2124	-8.54	-8.856			-100	-100	-100	-100	-100	-100	-100	-100	-100						0	0	0	0	0	0	0					#DIV/0!	#DIV/0!
val(:,:,7)	=										val(:,:,7)	#VALUE!	0	0	0	0	0	0	0	0		val(:,:,7)	#VALUE!	#DIV/0!	#DIV/0!	#DIV/0!	#DIV/0!	#DIV/0!	#DIV/0!	#DIV/0!	#DIV/0!			val(:,:,7)			#VALUE!	0	0	0	0	0	0		val(:,:,7)			#VALUE!	#DIV/0!
												0	0	0	0	0	0	0	0	0			#DIV/0!	#DIV/0!	#DIV/0!	#DIV/0!	#DIV/0!	#DIV/0!	#DIV/0!	#DIV/0!	#DIV/0!						0	0	0	0	0	0	0					#DIV/0!	#DIV/0!
Height4	23.1412	23.2817	23.3842	23.453	23.4922	23.5052	23.4954	23.4656	23.4185		Height4	#VALUE!	23.2817	23.3842	23.453	23.4922	23.5052	23.4954	23.4656	23.4185		Height4	#VALUE!	#DIV/0!	#DIV/0!	#DIV/0!	#DIV/0!	#DIV/0!	#DIV/0!	#DIV/0!	#DIV/0!			Height4			0.243	0.1713	0.108	0.0522	0.0032	-0.0396	-0.0769		Height4			1.05008	0.735771
4.5	18.0264	18.4041	18.7297	19.0082	19.244	19.4416	19.6048	19.7373	19.8423		4.5	18.0264	18.4041	18.7297	19.0082	19.244	19.4416	19.6048	19.7373	19.8423		4.5	#DIV/0!	#DIV/0!	#DIV/0!	#DIV/0!	#DIV/0!	#DIV/0!	#DIV/0!	#DIV/0!	#DIV/0!			4.5			0.7033	0.6041	0.5143	0.4334	0.3608	0.2957	0.2375		4.5			3.9015	3.28242
5	14.2718	14.8098	15.2905	15.7182	16.0973	16.4318	16.7258	16.9829	17.2064		5	-8.8694	-8.4719	-8.0937	-7.7348	-7.3949	-7.0734	-6.7696	-6.4827	-6.2121		5	-38.3273	-36.3887	-34.6118	-32.98	-31.4781	-30.0929	-28.8124	-27.6264	-26.5265			5			1.0187	0.9084	0.8068	0.7136	0.6285	0.5511	0.4806		5			7.13785	6.13378
5.5	12.1031	12.6802	13.2089	13.6914	14.1301	14.5274	14.8863	15.2092	15.4988		5.5	-5.9233	-5.7239	-5.5208	-5.3168	-5.1139	-4.9142	-4.7185	-4.5281	-4.3435		5.5	-32.859	-31.1012	-29.4762	-27.9711	-26.574	-25.2767	-24.0681	-22.9418	-21.8901			5.5			1.1058	1.0112	0.9212	0.836	0.7562	0.6818	0.6125		5.5			9.1365	7.97464
6	10.3017	10.8789	11.4192	11.9226	12.3896	12.8213	13.219	13.5842	13.9187		6	-3.9701	-3.9309	-3.8713	-3.7956	-3.7077	-3.6105	-3.5068	-3.3987	-3.2877		6	-27.8178	-26.5426	-25.3183	-24.1478	-23.0331	-21.9726	-20.9664	-20.0125	-19.1074			6			1.1175	1.0437	0.9704	0.8987	0.8294	0.7629	0.6997		6			10.8477	9.5938
6.5	8.823	9.3751	9.9018	10.4014	10.8731	11.3166	11.7319	12.1197	12.4806		6.5	-3.2801	-3.3051	-3.3071	-3.29	-3.257	-3.2108	-3.1544	-3.0895	-3.0182		6.5	-27.1013	-26.065	-25.0369	-24.0297	-23.0501	-22.1017	-21.19	-20.3134	-19.4738			6.5			1.0788	1.0263	0.9713	0.9152	0.8588	0.8031	0.7487		6.5			12.2271	10.9471
7	7.6176	8.1303	8.6276	9.1069	9.5664	10.0049	10.4217	10.8163	11.1887		7	-2.6841	-2.7486	-2.7916	-2.8157	-2.8232	-2.8164	-2.7973	-2.7679	-2.73		7	-26.0549	-25.2654	-24.4465	-23.6165	-22.7869	-21.9666	-21.1612	-20.3759	-19.6139			7			1.01	0.9766	0.9388	0.898	0.8553	0.8114	0.767		7			13.2588	12.0119
7.5	6.6372	7.1044	7.5638	8.0129	8.4494	8.8714	9.2777	9.6673	10.0395		7.5	-2.1858	-2.2707	-2.338	-2.3885	-2.4237	-2.4452	-2.4542	-2.4524	-2.4411		7.5	-24.7739	-24.2205	-23.6119	-22.9633	-22.2908	-21.6072	-20.919	-20.2348	-19.5592			7.5			0.9266	0.9085	0.8856	0.8585	0.8283	0.7959	0.7618		7.5			13.9607	12.7878
8	5.8371	6.2592	6.6781	7.0921	7.4993	7.8977	8.2856	8.6617	9.025		8	-1.7805	-1.8711	-1.9495	-2.0148	-2.0671	-2.1072	-2.1361	-2.1546	-2.1637		8	-23.3735	-23.0139	-22.5961	-22.1239	-21.6079	-21.0617	-20.4967	-19.9199	-19.3383			8			0.841	0.8329	0.8212	0.8056	0.7863	0.764	0.7394		8			14.4078	13.3068
												-6.6372	-7.1044	-7.5638	-8.0129	-8.4494	-8.8714	-9.2777	-9.6673	-10.0395			-100	-100	-100	-100	-100	-100	-100	-100	-100						0	0	0	0	0	0	0					#DIV/0!	#DIV/0!
												-5.8371	-6.2592	-6.6781	-7.0921	-7.4993	-7.8977	-8.2856	-8.6617	-9.025			-100	-100	-100	-100	-100	-100	-100	-100	-100						0	0	0	0	0	0	0					#DIV/0!	#DIV/0!
val(:,:,8)	=										val(:,:,8)	#VALUE!	0	0	0	0	0	0	0	0		val(:,:,8)	#VALUE!	#DIV/0!	#DIV/0!	#DIV/0!	#DIV/0!	#DIV/0!	#DIV/0!	#DIV/0!	#DIV/0!			val(:,:,8)			#VALUE!	0	0	0	0	0	0		val(:,:,8)			#VALUE!	#DIV/0!
												0	0	0	0	0	0	0	0	0			#DIV/0!	#DIV/0!	#DIV/0!	#DIV/0!	#DIV/0!	#DIV/0!	#DIV/0!	#DIV/0!	#DIV/0!						0	0	0	0	0	0	0					#DIV/0!	#DIV/0!
Height4	NaN	29.0057	28.9951	28.9577	28.8964	28.8141	28.7133	28.5966	28.4666		Height4	#VALUE!	29.0057	28.9951	28.9577	28.8964	28.8141	28.7133	28.5966	28.4666		Height4	#VALUE!	#DIV/0!	#DIV/0!	#DIV/0!	#DIV/0!	#DIV/0!	#DIV/0!	#DIV/0!	#DIV/0!			Height4			#VALUE!	-0.048	-0.0987	-0.1436	-0.1831	-0.2175	-0.2467		Height4			#VALUE!	-0.165485
4.5	NaN	22.9041	23.1362	23.3286	23.4846	23.6074	23.7001	23.7656	23.8068		4.5	#VALUE!	22.9041	23.1362	23.3286	23.4846	23.6074	23.7001	23.7656	23.8068		4.5	#VALUE!	#DIV/0!	#DIV/0!	#DIV/0!	#DIV/0!	#DIV/0!	#DIV/0!	#DIV/0!	#DIV/0!			4.5			#VALUE!	0.4245	0.3484	0.2788	0.2155	0.1582	0.1067		4.5			#VALUE!	1.85338
5	NaN	16.987	17.4811	17.9199	18.3075	18.648	18.9451	19.2029	19.4247		5	#VALUE!	-12.0187	-11.514	-11.0378	-10.5889	-10.1661	-9.7682	-9.3937	-9.0419		5	#VALUE!	-41.4356	-39.7102	-38.117	-36.6444	-35.2817	-34.0198	-32.849	-31.7632			5			#VALUE!	0.9329	0.8264	0.7281	0.6376	0.5549	0.4796		5			#VALUE!	5.49185
5.5	NaN	13.1223	13.7653	14.3497	14.8789	15.3565	15.786	16.1711	16.5153		5.5	#VALUE!	-9.7818	-9.3709	-8.9789	-8.6057	-8.2509	-7.9141	-7.5945	-7.2915		5.5	#VALUE!	-42.7076	-40.5032	-38.4888	-36.644	-34.9505	-33.3927	-31.9559	-30.6278			5.5			#VALUE!	1.2274	1.1136	1.0068	0.9071	0.8146	0.7293		5.5			#VALUE!	9.35354
6	NaN	10.9849	11.6395	12.2485	12.8122	13.3322	13.8099	14.2476	14.6472		6	#VALUE!	-6.0021	-5.8416	-5.6714	-5.4953	-5.3158	-5.1352	-4.9553	-4.7775		6	#VALUE!	-35.3335	-33.4167	-31.6486	-30.0167	-28.506	-27.1057	-25.805	-24.595			6			#VALUE!	1.2636	1.1727	1.0837	0.9977	0.9154	0.8373		6			#VALUE!	11.5031
6.5	NaN	9.2689	9.8977	10.4947	11.0585	11.5882	12.0839	12.5461	12.9757		6.5	#VALUE!	-3.8534	-3.8676	-3.855	-3.8204	-3.7683	-3.7021	-3.625	-3.5396		6.5	#VALUE!	-29.3653	-28.0967	-26.8647	-25.6766	-24.5388	-23.4518	-22.4165	-21.4322			6.5			#VALUE!	1.2258	1.1608	1.0935	1.0254	0.9579	0.8918		6.5			#VALUE!	13.2249
7	NaN	7.9004	8.4827	9.0457	9.5866	10.1035	10.5951	11.0607	11.4999		7	#VALUE!	-3.0845	-3.1568	-3.2028	-3.2256	-3.2287	-3.2148	-3.1869	-3.1473		7	#VALUE!	-28.0795	-27.1214	-26.1485	-25.176	-24.2173	-23.279	-22.368	-21.4874			7			#VALUE!	1.1453	1.1039	1.0578	1.0085	0.9572	0.9048		7			#VALUE!	14.4967
7.5	NaN	6.8093	7.3376	7.8553	8.3602	8.85	9.3225	9.7762	10.21		7.5	#VALUE!	-2.4596	-2.5601	-2.6394	-2.6983	-2.7382	-2.7614	-2.7699	-2.7657		7.5	#VALUE!	-26.5361	-25.8656	-25.1498	-24.4002	-23.6292	-22.8519	-22.0778	-21.3145			7.5			#VALUE!	1.046	1.0226	0.9947	0.9623	0.9262	0.8875		7.5			#VALUE!	15.3613
8	NaN	5.9371	6.4096	6.8791	7.3423	7.7969	8.2412	8.6731	9.0911		8	#VALUE!	-1.9633	-2.0731	-2.1666	-2.2443	-2.3066	-2.3539	-2.3876	-2.4088		8	#VALUE!	-24.8506	-24.4392	-23.9517	-23.4108	-22.8297	-22.2169	-21.5863	-20.9463			8			#VALUE!	0.942	0.9327	0.9178	0.8989	0.8762	0.8499		8			#VALUE!	15.8663
												#VALUE!	-6.8093	-7.3376	-7.8553	-8.3602	-8.85	-9.3225	-9.7762	-10.21			#VALUE!	-100	-100	-100	-100	-100	-100	-100	-100						0	0	0	0	0	0	0					#DIV/0!	#DIV/0!
												#VALUE!	-5.9371	-6.4096	-6.8791	-7.3423	-7.7969	-8.2412	-8.6731	-9.0911			#VALUE!	-100	-100	-100	-100	-100	-100	-100	-100						0	0	0	0	0	0	0					#DIV/0!	#DIV/0!
val(:,:,9)	=										val(:,:,9)	#VALUE!	0	0	0	0	0	0	0	0		val(:,:,9)	#VALUE!	#DIV/0!	#DIV/0!	#DIV/0!	#DIV/0!	#DIV/0!	#DIV/0!	#DIV/0!	#DIV/0!			val(:,:,9)			#VALUE!	0	0	0	0	0	0		val(:,:,9)			#VALUE!	#DIV/0!
												0	0	0	0	0	0	0	0	0			#DIV/0!	#DIV/0!	#DIV/0!	#DIV/0!	#DIV/0!	#DIV/0!	#DIV/0!	#DIV/0!	#DIV/0!						0	0	0	0	0	0	0					#DIV/0!	#DIV/0!
Height4	NaN	NaN	NaN	NaN	NaN	33.8714	33.6921	33.5	33.296		Height4	#VALUE!	#VALUE!	#VALUE!	#VALUE!	#VALUE!	33.8714	33.6921	33.5	33.296		Height4	#VALUE!	#VALUE!	#VALUE!	#VALUE!	#VALUE!	#DIV/0!	#DIV/0!	#DIV/0!	#DIV/0!			Height4			#VALUE!	#VALUE!	#VALUE!	#VALUE!	#VALUE!	-0.3714	-0.3961		Height4			#VALUE!	#VALUE!
4.5	NaN	NaN	NaN	NaN	NaN	28.6879	28.6902	28.6705	28.6308		4.5	#VALUE!	#VALUE!	#VALUE!	#VALUE!	#VALUE!	28.6879	28.6902	28.6705	28.6308		4.5	#VALUE!	#VALUE!	#VALUE!	#VALUE!	#VALUE!	#DIV/0!	#DIV/0!	#DIV/0!	#DIV/0!			4.5			#VALUE!	#VALUE!	#VALUE!	#VALUE!	#VALUE!	-0.0174	-0.0594		4.5			#VALUE!	#VALUE!
5	NaN	NaN	NaN	NaN	NaN	22.9603	23.1695	23.3463	23.493		5	#VALUE!	#VALUE!	#VALUE!	#VALUE!	#VALUE!	-10.9111	-10.5226	-10.1537	-9.803		5	#VALUE!	#VALUE!	#VALUE!	#VALUE!	#VALUE!	-32.2133	-31.2317	-30.3096	-29.442			5			#VALUE!	#VALUE!	#VALUE!	#VALUE!	#VALUE!	0.386	0.3235		5			#VALUE!	#VALUE!
5.5	NaN	NaN	NaN	NaN	NaN	17.745	18.1617	18.5348	18.8671		5.5	#VALUE!	#VALUE!	#VALUE!	#VALUE!	#VALUE!	-10.9429	-10.5285	-10.1357	-9.7637		5.5	#VALUE!	#VALUE!	#VALUE!	#VALUE!	#VALUE!	-38.1447	-36.6972	-35.3524	-34.1021			5.5			#VALUE!	#VALUE!	#VALUE!	#VALUE!	#VALUE!	0.7898	0.7054		5.5			#VALUE!	#VALUE!
6	NaN	NaN	NaN	NaN	NaN	13.845	14.4115	14.9285	15.399		6	#VALUE!	#VALUE!	#VALUE!	#VALUE!	#VALUE!	-9.1153	-8.758	-8.4178	-8.094		6	#VALUE!	#VALUE!	#VALUE!	#VALUE!	#VALUE!	-39.7003	-37.7997	-36.0562	-34.4528			6			#VALUE!	#VALUE!	#VALUE!	#VALUE!	#VALUE!	1.0835	0.9875		6			#VALUE!	#VALUE!
6.5	NaN	NaN	NaN	NaN	NaN	11.7833	12.373	12.9217	13.4305		6.5	#VALUE!	#VALUE!	#VALUE!	#VALUE!	#VALUE!	-5.9617	-5.7887	-5.6131	-5.4366		6.5	#VALUE!	#VALUE!	#VALUE!	#VALUE!	#VALUE!	-33.5965	-31.8731	-30.2841	-28.8152			6.5			#VALUE!	#VALUE!	#VALUE!	#VALUE!	#VALUE!	1.1384	1.0575		6.5			#VALUE!	#VALUE!
7	NaN	NaN	NaN	NaN	NaN	10.084	10.6641	11.2132	11.7309		7	#VALUE!	#VALUE!	#VALUE!	#VALUE!	#VALUE!	-3.761	-3.7474	-3.7153	-3.6681		7	#VALUE!	#VALUE!	#VALUE!	#VALUE!	#VALUE!	-27.165	-26.0028	-24.8873	-23.8204			7			#VALUE!	#VALUE!	#VALUE!	#VALUE!	#VALUE!	1.1292	1.0668		7			#VALUE!	#VALUE!
7.5	NaN	NaN	NaN	NaN	NaN	8.6936	9.2435	9.7723	10.2784		7.5	#VALUE!	#VALUE!	#VALUE!	#VALUE!	#VALUE!	-3.0897	-3.1295	-3.1494	-3.1521		7.5	#VALUE!	#VALUE!	#VALUE!	#VALUE!	#VALUE!	-26.221	-25.293	-24.373	-23.4697			7.5			#VALUE!	#VALUE!	#VALUE!	#VALUE!	#VALUE!	1.0787	1.0349		7.5			#VALUE!	#VALUE!
8	NaN	NaN	NaN	NaN	NaN	7.5595	8.0686	8.5646	9.0458		8	#VALUE!	#VALUE!	#VALUE!	#VALUE!	#VALUE!	-2.5245	-2.5955	-2.6486	-2.6851		8	#VALUE!	#VALUE!	#VALUE!	#VALUE!	#VALUE!	-25.0347	-24.3387	-23.6204	-22.8891			8			#VALUE!	#VALUE!	#VALUE!	#VALUE!	#VALUE!	1.0051	0.9772		8			#VALUE!	#VALUE!
[truncated: 25 more columns]

## Sheet: shadow distribution  
North Length(:,:,1)	=										North Length(:,:,1)	=
	16Span	16.5	17	17.5	18	18.5	19	19.5	20			16Span	16.5	17	17.5	18	18.5	19	19.5	20
Height4	0	0	0	0	0	0	0	0	0		Height4	25.0773	25.105	25.1324	25.1593	25.186	25.2123	25.2382	25.2639	25.2892
4.5	0	0	0	0	0	0	0	0	0		4.5	21.7843	21.8085	21.8324	21.8559	21.8792	21.9023	21.925	21.9475	21.9697
5	0	0	0	0	0	0	0	0	0		5	19.2121	19.2334	19.2545	19.2754	19.296	19.3163	19.3365	19.3564	19.3761
5.5	0	0	0	0	0	0	0	0	0		5.5	17.154	17.173	17.1917	17.2103	17.2287	17.2469	17.2649	17.2827	17.3003
6	0	0	0	0	0	0	0	0	0		6	15.474	15.491	15.5079	15.5245	15.5411	15.5574	15.5736	15.5897	15.6056
6.5	0	0	0	0	0	0	0	0	0		6.5	14.0795	14.0948	14.11	14.1251	14.1401	14.1549	14.1696	14.1841	14.1985
7	0	0	0	0	0	0	0	0	0		7	12.9052	12.9191	12.933	12.9467	12.9603	12.9737	12.9871	13.0004	13.0135
7.5	0	0	0	0	0	0	0	0	0		7.5	11.9042	11.9169	11.9295	11.942	11.9544	11.9667	11.979	11.9911	12.0032
8	0	0	0	0	0	0	0	0	0		8	11.0416	11.0533	11.0648	11.0763	11.0877	11.099	11.1102	11.1214	11.1325
North Length(:,:,1)	=										North Length(:,:,1)	=
Height4	0.01	0.01	0.01	0.01	0.01	0.01	0.01	0.01	0.01		Height4	38.4521	38.4832	38.5138	38.544	38.5737	38.6031	38.6322	38.6608	38.6891
4.5	0.01	0.01	0.01	0.01	0.01	0.01	0.01	0.01	0.01		4.5	33.1122	33.1394	33.1663	33.1929	33.2191	33.245	33.2706	33.2959	33.3209
5	0.01	0.01	0.01	0.01	0.01	0.01	0.01	0.01	0.01		5	28.9352	28.9593	28.9832	29.0067	29.03	29.053	29.0758	29.0982	29.1205
5.5	0.01	0.01	0.01	0.01	0.01	0.01	0.01	0.01	0.01		5.5	25.5966	25.6181	25.6394	25.6604	25.6812	25.7018	25.7222	25.7423	25.7623
6	0.01	0.01	0.01	0.01	0.01	0.01	0.01	0.01	0.01		6	22.8789	22.8982	22.9173	22.9362	22.9549	22.9734	22.9918	23.0099	23.0279
6.5	0.01	0.01	0.01	0.01	0.01	0.01	0.01	0.01	0.01		6.5	20.6318	20.6492	20.6664	20.6835	20.7004	20.7172	20.7338	20.7502	20.7666
7	0.01	0.01	0.01	0.01	0.01	0.01	0.01	0.01	0.01		7	18.7484	18.7642	18.7798	18.7953	18.8107	18.8259	18.841	18.856	18.8709
7.5	0.01	0.01	0.01	0.01	0.01	0.01	0.01	0.01	0.01		7.5	17.1512	17.1655	17.1797	17.1939	17.2079	17.2218	17.2356	17.2494	17.263
8	0.01	0.01	0.01	0.01	0.01	0.01	0.01	0.01	0.01		8	15.7824	15.7955	15.8085	15.8214	15.8343	15.847	15.8597	15.8723	15.8848
val(:,:,3)	=										val(:,:,3)	=
Height4	0.02	0.02	0.02	0.02	0.02	0.02	0.02	0.02	0.02		Height4	53.6194	53.6521	53.6845	53.7163	53.7477	53.7787	53.8093	53.8395	53.8693
4.5	0.02	0.02	0.02	0.02	0.02	0.02	0.02	0.02	0.02		4.5	46.1715	46.2006	46.2293	46.2577	46.2857	46.3133	46.3406	46.3675	46.3942
5	0.02	0.02	0.02	0.02	0.02	0.02	0.02	0.02	0.02		5	40.295	40.321	40.3466	40.372	40.397	40.4218	40.4463	40.4705	40.4944
5.5	0.02	0.02	0.02	0.02	0.02	0.02	0.02	0.02	0.02		5.5	35.5675	35.5908	35.6138	35.6366	35.6591	35.6814	35.7035	35.7253	35.7469
6	0.02	0.02	0.02	0.02	0.02	0.02	0.02	0.02	0.02		6	31.7013	31.7222	31.743	31.7635	31.7839	31.8041	31.824	31.8438	31.8633
6.5	0.02	0.02	0.02	0.02	0.02	0.02	0.02	0.02	0.02		6.5	28.4943	28.5132	28.532	28.5506	28.5691	28.5874	28.6055	28.6235	28.6413
7	0.02	0.02	0.02	0.02	0.02	0.02	0.02	0.02	0.02		7	25.801	25.8182	25.8353	25.8522	25.869	25.8857	25.9022	25.9186	25.9349
7.5	0.02	0.02	0.02	0.02	0.02	0.02	0.02	0.02	0.02		7.5	23.5145	23.5301	23.5457	23.5611	23.5765	23.5917	23.6068	23.6219	23.6368
8	0.02	0.02	0.02	0.02	0.02	0.02	0.02	0.02	0.02		8	21.5543	21.5686	21.5828	21.597	21.611	21.625	21.6389	21.6527	21.6664
val(:,:,4)	=										val(:,:,4)	=
Height4	0.03	0.03	0.03	0.03	0.03	0.03	0.03	0.03	0.03		Height4	69.7547	69.7879	69.8207	69.8529	69.8847	69.916	69.9469	69.9774	70.0075
4.5	0.03	0.03	0.03	0.03	0.03	0.03	0.03	0.03	0.03		4.5	60.2445	60.2743	60.3038	60.3328	60.3615	60.3898	60.4177	60.4453	60.4725
5	0.03	0.03	0.03	0.03	0.03	0.03	0.03	0.03	0.03		5	52.6775	52.7044	52.7309	52.7571	52.7831	52.8087	52.834	52.859	52.8837
5.5	0.03	0.03	0.03	0.03	0.03	0.03	0.03	0.03	0.03		5.5	46.5452	46.5694	46.5934	46.6172	46.6407	46.6639	46.6869	46.7096	46.7321
6	0.03	0.03	0.03	0.03	0.03	0.03	0.03	0.03	0.03		6	41.4986	41.5206	41.5423	41.5639	41.5852	41.6064	41.6273	41.648	41.6686
6.5	0.03	0.03	0.03	0.03	0.03	0.03	0.03	0.03	0.03		6.5	37.2907	37.3106	37.3304	37.35	37.3695	37.3888	37.4079	37.4268	37.4456
7	0.03	0.03	0.03	0.03	0.03	0.03	0.03	0.03	0.03		7	33.7417	33.7599	33.7779	33.7958	33.8136	33.8312	33.8487	33.8661	33.8833
7.5	0.03	0.03	0.03	0.03	0.03	0.03	0.03	0.03	0.03		7.5	30.7183	30.7348	30.7513	30.7677	30.7839	30.8001	30.8162	30.8321	30.848
8	0.03	0.03	0.03	0.03	0.03	0.03	0.03	0.03	0.03		8	28.1193	28.1344	28.1495	28.1645	28.1795	28.1943	28.2091	28.2238	28.2384
val(:,:,5)	=										val(:,:,5)	=
Height4	0.04	0.04	0.04	0.04	0.04	0.04	0.04	0.04	0.04		Height4	86.4456	86.4783	86.5106	86.5424	86.5737	86.6045	86.6349	86.6649	86.6945
4.5	0.04	0.04	0.04	0.04	0.04	0.04	0.04	0.04	0.04		4.5	74.9339	74.9636	74.993	75.0219	75.0505	75.0786	75.1064	75.1339	75.161
5	0.04	0.04	0.04	0.04	0.04	0.04	0.04	0.04	0.04		5	65.7163	65.7433	65.77	65.7964	65.8224	65.8482	65.8736	65.8987	65.9236
5.5	0.04	0.04	0.04	0.04	0.04	0.04	0.04	0.04	0.04		5.5	58.2001	58.2247	58.249	58.273	58.2968	58.3204	58.3437	58.3667	58.3895
6	0.04	0.04	0.04	0.04	0.04	0.04	0.04	0.04	0.04		6	51.979	52.0014	52.0235	52.0455	52.0673	52.0888	52.1102	52.1313	52.1522
6.5	0.04	0.04	0.04	0.04	0.04	0.04	0.04	0.04	0.04		6.5	46.7646	46.7849	46.8052	46.8253	46.8452	46.865	46.8846	46.904	46.9233
7	0.04	0.04	0.04	0.04	0.04	0.04	0.04	0.04	0.04		7	42.3462	42.3648	42.3833	42.4017	42.42	42.4381	42.4561	42.474	42.4918
7.5	0.04	0.04	0.04	0.04	0.04	0.04	0.04	0.04	0.04		7.5	38.5666	38.5836	38.6006	38.6174	38.6342	38.6509	38.6675	38.684	38.7004
8	0.04	0.04	0.04	0.04	0.04	0.04	0.04	0.04	0.04		8	35.3061	35.3217	35.3373	35.3528	35.3682	35.3836	35.399	35.4142	35.4293
val(:,:,6)	=										val(:,:,6)	=
Height4	1.8379	1.7935	1.7517	1.712	1.6744	1.6387	1.6048	1.5724	1.5416		Height4	100	100	100	100	100	100	100	100	100
4.5	0.05	0.05	0.05	0.05	0.05	0.05	0.05	0.05	0.05		4.5	90.0022	90.0313	90.06	90.0883	90.1163	90.1439	90.1711	90.198	90.2245
5	0.05	0.05	0.05	0.05	0.05	0.05	0.05	0.05	0.05		5	79.1767	79.2033	79.2297	79.2557	79.2814	79.3068	79.3319	79.3567	79.3812
5.5	0.05	0.05	0.05	0.05	0.05	0.05	0.05	0.05	0.05		5.5	70.3089	70.3332	70.3574	70.3812	70.4048	70.4282	70.4514	70.4743	70.4969
6	0.05	0.05	0.05	0.05	0.05	0.05	0.05	0.05	0.05		6	62.9349	62.9572	62.9793	63.0012	63.0229	63.0444	63.0658	63.0869	63.1078
6.5	0.05	0.05	0.05	0.05	0.05	0.05	0.05	0.05	0.05		6.5	56.7262	56.7466	56.7668	56.787	56.807	56.8268	56.8465	56.866	56.8854
7	0.05	0.05	0.05	0.05	0.05	0.05	0.05	0.05	0.05		7	51.4429	51.4615	51.4801	51.4986	51.5171	51.5353	51.5535	51.5716	51.5895
7.5	0.05	0.05	0.05	0.05	0.05	0.05	0.05	0.05	0.05		7.5	46.9055	46.9226	46.9397	46.9568	46.9737	46.9906	47.0074	47.0241	47.0407
8	0.05	0.05	0.05	0.05	0.05	0.05	0.05	0.05	0.05		8	42.9772	42.9929	43.0087	43.0244	43.04	43.0556	43.0712	43.0866	43.102
val(:,:,7)	=										val(:,:,7)	=
Height4	8.0639	7.8312	7.6121	7.4053	7.2099	7.0249	6.8495	6.6829	6.5245		Height4	100	100	100	100	100	100	100	100	100
4.5	2.7212	2.65	2.5829	2.5196	2.4596	2.4027	2.3487	2.2973	2.2484		4.5	100	100	100	100	100	100	100	100	100
5	0.06	0.06	0.06	0.06	0.06	0.06	0.06	0.06	0.06		5	92.9056	92.9315	92.9571	92.9825	93.0075	93.0323	93.0568	93.081	93.1049
5.5	0.06	0.06	0.06	0.06	0.06	0.06	0.06	0.06	0.06		5.5	82.718	82.7418	82.7653	82.7887	82.8119	82.8348	82.8575	82.8799	82.9022
6	0.06	0.06	0.06	0.06	0.06	0.06	0.06	0.06	0.06		6	74.2171	74.2389	74.2606	74.2821	74.3035	74.3247	74.3457	74.3666	74.3872
6.5	0.06	0.06	0.06	0.06	0.06	0.06	0.06	0.06	0.06		6.5	67.0338	67.0538	67.0738	67.0936	67.1133	67.1329	67.1524	67.1717	67.1909
7	0.06	0.06	0.06	0.06	0.06	0.06	0.06	0.06	0.06		7	60.8992	60.9176	60.936	60.9543	60.9725	60.9906	61.0086	61.0266	61.0444
7.5	0.06	0.06	0.06	0.06	0.06	0.06	0.06	0.06	0.06		7.5	55.6125	55.6294	55.6463	55.6631	55.68	55.6968	55.7135	55.7301	55.7467
8	0.06	0.06	0.06	0.06	0.06	0.06	0.06	0.06	0.06		8	51.0201	51.0357	51.0513	51.0669	51.0824	51.098	51.1135	51.129	51.1444
val(:,:,8)	=										val(:,:,8)	=
Height4	NaN	13.8683	13.4719	13.098	12.7448	12.4105	12.0936	11.7928	11.507		Height4	NaN	100	100	100	100	100	100	100	100
4.5	NaN	8.6879	8.4435	8.2129	7.995	7.7888	7.5933	7.4077	7.2312		4.5	NaN	100	100	100	100	100	100	100	100
5	NaN	3.5079	3.4154	3.3281	3.2456	3.1674	3.0933	3.0228	2.9558		5	NaN	100	100	100	100	100	100	100	100
5.5	NaN	0.07	0.07	0.07	0.07	0.07	0.07	0.07	0.07		5.5	NaN	95.3457	95.3685	95.3911	95.4136	95.4359	95.4579	95.4798	95.5014
6	NaN	0.07	0.07	0.07	0.07	0.07	0.07	0.07	0.07		6	NaN	85.7406	85.7616	85.7825	85.8033	85.824	85.8445	85.8648	85.885
6.5	NaN	0.07	0.07	0.07	0.07	0.07	0.07	0.07	0.07		6.5	NaN	77.602	77.6214	77.6407	77.6599	77.6791	77.6981	77.717	77.7358
7	NaN	0.07	0.07	0.07	0.07	0.07	0.07	0.07	0.07		7	NaN	70.6317	70.6495	70.6674	70.6852	70.7029	70.7206	70.7382	70.7557
7.5	NaN	0.07	0.07	0.07	0.07	0.07	0.07	0.07	0.07		7.5	NaN	64.6072	64.6237	64.6401	64.6566	64.6731	64.6895	64.7059	64.7222
8	NaN	0.07	0.07	0.07	0.07	0.07	0.07	0.07	0.07		8	NaN	59.359	59.3742	59.3895	59.4047	59.42	59.4353	59.4505	59.4657
val(:,:,9)	=										val(:,:,9)	=
Height4	NaN	NaN	NaN	NaN	NaN	17.7954	17.3372	16.9022	16.4889		Height4	NaN	NaN	NaN	NaN	NaN	100	100	100	100
4.5	NaN	NaN	NaN	NaN	NaN	13.1744	12.8374	12.5176	12.2136		4.5	NaN	NaN	NaN	NaN	NaN	100	100	100	100
5	NaN	NaN	NaN	NaN	NaN	8.5536	8.3379	8.1332	7.9386		5	NaN	NaN	NaN	NaN	NaN	100	100	100	100
5.5	NaN	NaN	NaN	NaN	NaN	3.9332	3.8388	3.7492	3.6639		5.5	NaN	NaN	NaN	NaN	NaN	100	100	100	100
6	NaN	NaN	NaN	NaN	NaN	0.08	0.08	0.08	0.08		6	NaN	NaN	NaN	NaN	NaN	97.4682	97.4881	97.5078	97.5273
6.5	NaN	NaN	NaN	NaN	NaN	0.08	0.08	0.08	0.08		6.5	NaN	NaN	NaN	NaN	NaN	88.3895	88.4079	88.4263	88.4446
7	NaN	NaN	NaN	NaN	NaN	0.08	0.08	0.08	0.08		7	NaN	NaN	NaN	NaN	NaN	80.5966	80.6137	80.6309	80.6479
7.5	NaN	NaN	NaN	NaN	NaN	0.08	0.08	0.08	0.08		7.5	NaN	NaN	NaN	NaN	NaN	73.8453	73.8612	73.8772	73.8931
8	NaN	NaN	NaN	NaN	NaN	0.08	0.08	0.08	0.08		8	NaN	NaN	NaN	NaN	NaN	67.9498	67.9646	67.9795	67.9943
