# Supplementary material for: Solar radiation model and optimization of asymmetric large-span externally insulated plastic greenhouses
Source: PLoS One. 2025 Jan 7;20(1):e0309734. doi: 10.1371/journal.pone.0309734 (PMC11706437; doi:10.1371/journal.pone.0309734)
Supplement: S1 Data — (ZIP) [file pone.0309734.s001.zip › data/Shadow verification.xlsx]

## Sheet: Sheet1
	P1 measured value	P2measured value	P1 simulation value	P2 simulation value		P1 measured value	P2measured value	P1 simulation value	P2 simulation value
08:00:00	5.04	3.27	4.84959	3.11904	08:00:00	8.1	6.2	7.87002	6.0149
08:30:00	4.62	2.87	4.4666	2.7313	08:30:00	7.3	5.45	7.14508	5.30702
09:00:00	4.32	2.58	4.19705	2.45744	09:00:00	6.8	4.95	6.6276	4.7971
09:30:00	4.1	2.34	3.99148	2.24811	09:30:00	6.3	4.5	6.2422	4.41492
10:00:00	3.9	2.17	3.82488	2.07815	10:00:00	6.05	4.2	5.94673	4.12056
10:30:00	3.75	2.01	3.68304	1.93325	10:30:00	5.8	3.98	5.71597	3.88988
11:00:00	3.62	1.88	3.55708	1.80441	11:00:00	5.65	3.8	5.53416	3.70765
11:30:00	3.5	1.75	3.4409	1.68545	11:30:00	5.43	3.65	5.39118	3.56407
12:00:00	3.4	1.64	3.3299	1.57168	12:00:00	5.3	3.55	5.28064	3.45289
12:30:00	3.28	1.52	3.22015	1.4591	12:30:00	5.22	3.43	5.19877	3.37044
13:00:00	3.16	1.42	3.10784	1.34378	13:00:00	5.2	3.4	5.14389	3.31514
13:30:00	3.05	1.3	2.98873	1.22137	13:30:00	5.18	3.38	5.11632	3.28734
14:00:00	2.93	1.17	2.85744	1.08631	14:00:00	5.21	3.4	5.11857	3.28961
14:30:00	2.8	1.05	2.70631	0.930676	14:30:00	5.24	3.43	5.15609	3.32744
15:00:00	2.61	0.86	2.52334	0.742022	15:00:00	5.35	3.58	5.23879	3.41076
15:30:00	2.4	0.62	2.2876	0.498605	15:30:00	5.5	3.7	5.38425	3.5571
16:00:00	2.2	0.4	1.95809	0.15773	16:00:00	5.78	4	5.62473	3.79849
	meaa =		meaa =
	0.1047		0.1159
	rmsea =		rmsea =
	0.1131		0.1226
	meab =		meab =
	0.0988		0.0982
	rmseb =		rmseb =
	0.1109		0.1124
